# Supplementary material for: A novel small-molecule inhibitor of influenza A virus acts by suppressing PA endonuclease activity of the viral polymerase
Source: Sci Rep. 2016 Mar 9;6:22880. doi: 10.1038/srep22880 (PMC4783701; doi:10.1038/srep22880)
Supplement: Supplementary Dataset 1 [file srep22880-s2.xls]

## Sheet: Results
Supplementary Data: Screening results for all the tested compounds Title: A novel small-molecule inhibitor of influenza A virus acts by suppressing PA endonuclease activity of the viral polymerase Authors: Shuofeng Yuan, Hin Chu, Kailash Singh, Hanjun Zhao, Ke Zhang, Richard Y. T. Kao, Billy K. C. Chow, Jie Zhou, Bo-Jian Zheng
ID	Formula	Mol Weight	IUPAC name	PAN Endonuclease Inhibition Postive	Anti-H1N1 Positive
5103847	C12H11NOS	217.292	5-methyl-3-[(phenylimino)methyl]-2-thiopheneol	N	N
5105785	C12H18O8	290.272	tetramethyl 1,2,3,4-butanetetracarboxylate	N	N
5106705	C10H8KNO3	229.282	potassium (5-hydroxy-1H-indol-3-yl)acetate	Y	N
5109375	C12H8Cl2FNO2S	320.171	2-chloro-N-(3-chloro-4-fluorophenyl)benzenesulfonamide	N	N
5110031	C10H7BrO3	255.069	3-bromo-7-hydroxy-4-methyl-2H-chromen-2-one	N	N
5110147	C10H10ClNO2	211.65	4-(hydroxymethyl)-3-quinolinol hydrochloride	N	N
5110936	C23H18O5	374.397	5,6-bis(benzyloxy)-1-benzofuran-2-carboxylic acid	N	N
5116215	C20H17O3P	336.33	3-[(diphenylphosphoryl)methyl]benzoic acid	N	N
5116217	C15H17O2P	260.275	(dibenzylphosphoryl)methanol	N	N
5117670	C16H9ClO2	268.702	2-(4-chlorobenzylidene)-1H-indene-1,3(2H)-dione	N	N
5117815	C16H9BrO2	313.153	2-(2-bromobenzylidene)-1H-indene-1,3(2H)-dione	N	N
5119668	C18H17N3O4	339.354	2-amino-7,7-dimethyl-4-(4-nitrophenyl)-5-oxo-5,6,7,8-tetrahydro-4H-chromene-3-carbonitrile	N	N
5119673	C16H11N3O5	325.283	2-amino-7-methyl-4-(4-nitrophenyl)-5-oxo-4H,5H-pyrano[4,3-b]pyran-3-carbonitrile	N	N
5139231	C12H13N3O3	247.256	3-[(5-nitro-8-quinolinyl)amino]-1-propanol	N	N
5139286	C15H21ClN4O2	324.813	N,N-diethyl-N'-(5-nitro-8-quinolinyl)-1,2-ethanediamine hydrochloride	N	N
5140279	C17H13ClN2O7S2	456.883	2-{5-[2-chloro-3-(4-nitrophenyl)-2-propen-1-ylidene]-4-oxo-2-thioxo-1,3-thiazolidin-3-yl}pentanedioic acid	N	N
5140827	C13H24ClNO	245.795	2-(1-piperidinylmethyl)cycloheptanone hydrochloride	N	N
5141674	C19H21N3O3	339.398	N-benzyl-N-(1-cyclopropylethyl)-N'-(3-nitrophenyl)urea	N	N
5142250	C15H11N3O2	265.274	1,3-diphenyl-1H-pyrazole-4,5-dione 4-oxime	N	N
5143675	C18H18N2O5S	374.419	N-[1-{[(1,1-dioxidotetrahydro-3-thienyl)amino]carbonyl}-2-(2-furyl)vinyl]benzamide	N	N
5143886	C14H9NO2S2	287.361	5-[(5-phenyl-2-furyl)methylene]-2-thioxo-1,3-thiazolidin-4-one	N	N
5144825	C19H20N2O3	324.383	N-[1-(4-morpholinyl)-2-oxo-2-phenylethyl]benzamide	N	N
5145138	C10H9Cl3FNO2	300.546	methyl [2,2,2-trichloro-1-(4-fluorophenyl)ethyl]carbamate	N	N
5145612	C20H18N2O6S2	446.504	N,N'-2,5-cyclohexadiene-1,4-diylidenebis(4-methoxybenzenesulfonamide)	N	N
5145687	C28H25N3O2S2	499.658	N'-[(diphenylamino)carbonothioyl]-N-{[(4-methylphenyl)sulfonyl]methyl}benzenecarboximidamide	N	N
5147493	C13H14N2O	214.269	1-benzyl-1,4-dihydro-3-pyridinecarboxamide	N	N
5152185	C12H7BrN2O5	339.104	5-nitro-2-furaldehyde O-(2-bromobenzoyl)oxime	N	N
5154502	C11H8F3N3O2	271.201	3-methyl-4,5-isoxazoledione 4-{[2-(trifluoromethyl)phenyl]hydrazone}	N	N
5154669	C19H12N2O3	316.319	2-amino-5-oxo-4-phenyl-4H,5H-pyrano[3,2-c]chromene-3-carbonitrile	N	N
5154676	C14H14N4O3S	318.357	N-(4-{[2-(3-pyridinylmethylene)hydrazino]sulfonyl}phenyl)acetamide	N	N
5154759	C14H15N3O3S2	337.422	N-[4-({2-[1-(2-thienyl)ethylidene]hydrazino}sulfonyl)phenyl]acetamide	N	N
5154854	C19H11N3O5	361.317	4-(2-amino-3-nitro-5-oxo-4H-pyrano[3,2-c]chromen-4-yl)benzonitrile	N	N
5155508	C14H8ClNO3	273.678	3-[5-(4-chlorophenyl)-2-furyl]-2-cyanoacrylic acid	N	N
5155565	C13H9ClO3	248.668	3-[5-(2-chlorophenyl)-2-furyl]acrylic acid	N	N
5158517	C12H7Cl2NO3S	316.164	4-chloro-N-(3-chloro-4-oxo-2,5-cyclohexadien-1-ylidene)benzenesulfonamide	Y	N
5158518	C12H8ClNO3S	281.719	N-(3-chloro-4-oxo-2,5-cyclohexadien-1-ylidene)benzenesulfonamide	N	N
5158556	C13H11Cl2NO3S	332.208	N-(3,5-dichloro-4-hydroxyphenyl)-4-methylbenzenesulfonamide	N	N
5158984	C16H11N3O3S	325.348	5-(4-nitrobenzylidene)-3-phenyl-2-thioxo-4-imidazolidinone	N	N
5161969	C15H10O3	238.245	1-naphthyl 2-furoate	N	N
5170127	C22H18N2O3	358.4	N-(3-nitrophenyl)-2,2-diphenylcyclopropanecarboxamide	N	N
5174632	C15H18N4O2S	318.4	5-({[4-(diethylamino)phenyl]amino}methylene)-2-thioxodihydro-4,6(1H,5H)-pyrimidinedione	N	N
5185930	C14H20O2	220.314	bicyclo[10.1.0]trideca-4,8-diene-13-carboxylic acid	N	N
5192630	C16H13NO2	251.288	1-(2-phenylethyl)-1H-indole-2,3-dione	N	N
5197089	C18H21N3O4S	375.45	N-{[(2-hydroxy-4-nitrophenyl)amino]carbonothioyl}-1-adamantanecarboxamide	N	N
5205441	C26H21ClN2O4	460.921	N-[4-(benzoylamino)-5-chloro-2-methoxyphenyl]-3-methoxy-2-naphthamide	N	N
5212809	C14H14N2O3	258.279	N-[3-(dimethylamino)-1,4-dioxo-1,4-dihydro-2-naphthalenyl]acetamide	N	N
5213859	C14H10Cl2O4	313.139	2,3-dichloro-1,4-naphthalenediyl diacetate	N	N
5214823	C9H6BrNO2	240.058	6-bromo-5-methyl-1H-indole-2,3-dione	N	N
5214917	C17H22N2O2	286.377	5-(dimethylamino)-1-{5-[4-(dimethylamino)-1,3-butadien-1-yl]-2-furyl}-2,4-pentadien-1-one	N	N
5215933	C17H18N4O4S3	438.549	N-(4-{[(5-ethyl-1,3,4-thiadiazol-2-yl)amino]sulfonyl}phenyl)-4-methylbenzenesulfonamide	N	N
5218698	C14H9NO3	239.233	4-(2-furylmethylene)-2-phenyl-1,3-oxazol-5(4H)-one	N	N
5220031	C24H27NO4	393.487	methyl 3-butyryl-6,6-dimethyl-4-(1-naphthylamino)-2-oxo-3-cyclohexene-1-carboxylate	N	N
5221510	C24H26O5	394.472	2,6-bis(3,4-dimethoxybenzylidene)cyclohexanone	N	N
5221894	C11H9BrN2S	281.176	(4-bromo-2H-thiopyran-5-yl)-phenyldiazene	N	N
5223675	C17H13ClN4	308.773	7-(4-chlorophenyl)-5-phenyl-4,7-dihydro[1,2,4]triazolo[1,5-a]pyrimidine	N	N
5224711	C20H16N4O	328.377	6-amino-3-methyl-1,4-diphenyl-1,4-dihydropyrano[2,3-c]pyrazole-5-carbonitrile	N	N
5228245	C12H7Cl2NO3S	316.164	N-(3,5-dichloro-4-oxo-2,5-cyclohexadien-1-ylidene)benzenesulfonamide	N	N
5228430	C20H22N2O2	322.411	2,2,4,6-tetramethyl-1-(4-nitrobenzyl)-1,2-dihydroquinoline	N	N
5230267	C22H26ClNO	355.912	4-(2-methyl-1-piperidinyl)-1,1-diphenyl-2-butyn-1-ol hydrochloride	N	N
5230654	C14H17N3O4	291.309	benzyl [3-oxo-3-(2-oxo-1-imidazolidinyl)propyl]carbamate (non-preferred name)	N	N
5231425	C16H13N3O2S	311.365	4-(4-nitrophenyl)-2-thioxo-1,2,5,6,7,8-hexahydro-3-quinolinecarbonitrile	N	N
5231431	C16H16N2S	268.383	2-(benzylthio)-4,5,6-trimethylnicotinonitrile	N	N
5232986	C28H22N2O4	450.499	2-({3-[(diphenylacetyl)amino]benzoyl}amino)benzoic acid	N	N
5235542	C22H20N2O4	376.416	N-(2-(2-furyl)-1-{[(2-methoxyphenyl)amino]carbonyl}vinyl)-4-methylbenzamide	N	N
5236982	C22H20N6O	384.444	4-(4-benzoyl-1-piperazinyl)-1-phenyl-1H-pyrazolo[3,4-d]pyrimidine	N	N
5237048	C20H16N6	340.391	2,2'-(1,4-phenylene)bis(1-methyl-1H-imidazo[4,5-c]pyridine)	N	N
5238277	C14H12N2O3S	288.327	2-hydroxy-4-(4-methylphenyl)-4-oxo-N-1,3-thiazol-2-yl-2-butenamide	N	N
5238363	C23H23N3O4	405.457	methyl 2-[(1,5-dimethyl-3-oxo-2-phenyl-2,3-dihydro-1H-pyrazol-4-yl)amino]-4-(4-methylphenyl)-4-oxo-2-butenoate	N	N
5240538	C11H10N2O3S	250.278	2-(5-oxo-1-phenyl-2-sulfanylideneimidazolidin-4-yl)acetic acid	N	N
5242361	C21H16ClN3O5	425.832	N-[1-{[(2-chlorobenzyl)amino]carbonyl}-2-(5-nitro-2-furyl)vinyl]benzamide	N	N
5243544	C18H21N3O4S	375.45	1-benzyl-4-[(4-methyl-3-nitrophenyl)sulfonyl]piperazine	N	N
5244613	C14H15ClN4O	290.755	4-[2-(4-chlorophenyl)hydrazino]-2,6-dimethylnicotinamide	N	N
5244705	C16H21N3O3	303.364	3-amino-4-{[3-(4-morpholinyl)propyl]amino}-2H-chromen-2-one	N	N
5244713	C16H18N4O2	298.347	1-[2-(1-piperidinyl)ethyl]chromeno[3,4-d][1,2,3]triazol-4(1H)-one	N	N
5245599	C13H13NOS	231.319	N-(3,4-dimethylphenyl)-2-thiophenecarboxamide	N	N
5246122	C19H17NOS	307.417	N,N-dibenzyl-2-thiophenecarboxamide	N	N
5246314	C18H19NO2	281.358	N-(3,4-dimethylphenyl)-3-(4-methoxyphenyl)acrylamide	N	N
5249622	C17H12ClNO2	297.744	N-(4-chlorophenyl)-3-hydroxy-2-naphthamide	N	N
5251531	C19H17N3O2S	351.43	N'-(3-methoxybenzylidene)-2-(2-quinolinylthio)acetohydrazide	N	N
5255180	C16H9NO5S	327.318	2-[(6-nitro-1,3-benzodioxol-5-yl)methylene]-1-benzothiophen-3(2H)-one	N	N
5255632	C19H15NO3	305.336	3-(1,3-benzodioxol-5-yl)-1-(2-methyl-1H-indol-3-yl)-2-propen-1-one	N	N
5255827	C23H19BrN4	431.339	2,2'-[3-(4-bromophenyl)-1,2-propanediyl]bis-1H-benzimidazole	N	N
5255928	C24H15N3Na2O6S2	551.511	disodium;2-[4-(2-phenylethenyl)-3-sulfonatophenyl]benzo[e]benzotriazole-6-sulfonate	N	N
5257843	C15H15NO3S2	321.42	ethyl 3-(5-benzylidene-4-oxo-2-thioxo-1,3-thiazolidin-3-yl)propanoate	N	N
5258251	C16H11ClN2OS	314.796	N-(6-chloro-1,3-benzothiazol-2-yl)-3-phenylacrylamide	N	N
5260501	C11H9NO5	235.198	1-(5-hydroxy-3-nitro-1-benzofuran-2-yl)acetone	N	N
5261378	C15H12N2O4	284.274	2-[2-(benzylamino)-1-nitrovinyl]benzo-1,4-quinone	Y	N
5266685	C16H14BrN5O2S	420.29	4-bromo-N-[4-(N-4H-1,2,4-triazol-4-ylethanimidoyl)phenyl]benzenesulfonamide	N	N
5267558	C23H24N4O3S	436.537	3-(4-isopropylphenyl)-N-(4-{[(4-methyl-2-pyrimidinyl)amino]sulfonyl}phenyl)acrylamide	N	N
5268861	C16H15NO3S2	333.431	4-[4-oxo-5-(3-phenyl-2-propen-1-ylidene)-2-thioxo-1,3-thiazolidin-3-yl]butanoic acid	N	N
5270354	C13H17NO	203.287	3-[(cyclohexylimino)methyl]phenol	N	N
5272301	C14H12ClNO4S	325.773	methyl 4-{[(4-chlorophenyl)sulfonyl]amino}benzoate	N	N
5274198	C15H15NO4S2	337.419	2-[5-(2-hydroxybenzylidene)-4-oxo-2-thioxo-1,3-thiazolidin-3-yl]-3-methylbutanoic acid	N	N
5275671	C15H12N2O5	300.273	2-{2-[(4-methoxyphenyl)amino]-1-nitrovinyl}benzo-1,4-quinone	N	N
5278159	C16H14N2O2S	298.366	ethyl 5-cyano-2-methyl-4-phenyl-6-thioxo-1,6-dihydro-3-pyridinecarboxylate	N	N
5278280	C14H12N4OS	284.342	2,6-diamino-4-(3-methoxyphenyl)-4H-thiopyran-3,5-dicarbonitrile	N	N
5284715	C22H24N2OS	364.513	3-allyl-7,7-dimethyl-2-(methylthio)-5-oxo-4-phenyl-3,4,5,6,7,8-hexahydro-3-quinolinecarbonitrile	N	N
5284794	C14H11ClN4O	286.723	[(2-chlorophenyl)(5-hydroxy-3-methyl-1H-pyrazol-4-yl)methyl]malononitrile	N	N
5301206	C22H22O3	334.419	2-[4-methyl-1-(4-methylphenyl)-3-oxopentyl]-1H-indene-1,3(2H)-dione	N	N
5301401	C21H20N2O4	364.405	1-{[(5-tert-butyl-2-hydroxyphenyl)imino]methyl}-6-nitro-2-naphthol	N	N
5302115	C15H9NO5	283.243	1-amino-4-hydroxy-9,10-dioxo-9,10-dihydro-2-anthracenecarboxylic acid	Y	Y
5303928	C17H19NO2S3	365.538	8-ethoxy-4,4-dimethyl-5-propionyl-4,5-dihydro-1H-[1,2]dithiolo[3,4-c]quinoline-1-thione	N	N
5304196	C12H16O3	208.26	ethyl (2,6-dimethylphenoxy)acetate	N	N
5304320	C20H20N2O3	336.394	1-(4-nitrophenyl)-2-(2,2,4-trimethyl-1(2H)-quinolinyl)ethanone	N	N
5304932	C20H20O2	292.381	2-[4-(2,2-dimethylpropyl)phenyl]-1H-indene-1,3(2H)-dione	N	N
5305611	C22H18N2O6S	438.463	5-[5-hydroxy-3-(4-methoxyphenyl)-1H-pyrazol-1-yl]-2-phenoxybenzenesulfonic acid	N	N
5305632	C15H13N3O	251.29	2-{[(1-methyl-1H-benzimidazol-2-yl)methylene]amino}phenol	N	N
5305868	C13H11NO2	213.238	2-hydroxy-N-phenylbenzamide	N	N
5306007	C20H23NO2S	341.476	2,2,4,6-tetramethyl-1-[(4-methylphenyl)sulfonyl]-1,2-dihydroquinoline	N	N
5306868	C20H11N3O2S	357.394	4-anilinoanthra[1,2-c][1,2,5]thiadiazole-6,11-dione	N	N
5309994	C16H6F5NO2	339.224	4-(pentafluorobenzylidene)-2-phenyl-1,3-oxazol-5(4H)-one	N	N
5310098	C11H11NO4	221.215	4-(4-methoxyphenyl)-3-nitro-3-buten-2-one	N	N
5312639	C13H11N3OS	257.316	4-amino-2-(5-amino-1,3-benzothiazol-2-yl)phenol	N	N
5314452	C23H26O4	366.461	9-(3-hydroxyphenyl)-3,3,6,6-tetramethyl-3,4,5,6,7,9-hexahydro-1H-xanthene-1,8(2H)-dione	N	N
5316155	C10H10N2O4S2	286.33	2-[(4-nitro-1,1-dioxido-2,5-dihydro-3-thienyl)thio]aniline	N	N
5318753	C22H19F2NO3	383.398	2,2-bis(4-fluorophenyl)-2-hydroxy-N-(2-phenoxyethyl)acetamide	N	N
5321377	C10H5N5O2	227.184	2-(1H-tetrazol-5-ylimino)-1H-indene-1,3(2H)-dione	N	N
5324345	C12H10N2O2	214.226	N-(2-hydroxyphenyl)nicotinamide	N	N
5327158	C16H13N3O	263.302	5-methyl-2-phenyl-4-(3-pyridinylmethylene)-2,4-dihydro-3H-pyrazol-3-one	N	N
5331146	C17H13ClN2O	296.759	4-(2-chlorobenzylidene)-5-methyl-2-phenyl-2,4-dihydro-3H-pyrazol-3-one	N	N
5331478	C14H10F2N2O3	292.244	N-(2,4-difluorophenyl)-2-(4-nitrophenyl)acetamide	N	N
5331739	C19H21N3O3	339.398	2-[2-(4-tert-butylbenzoyl)hydrazino]-2-oxo-N-phenylacetamide	N	N
5333376	C10H11ClN2O3	242.664	4-chloro-N-isopropyl-3-nitrobenzamide	N	N
5336568	C20H14O3	302.333	2-(1,2-dihydro-5-acenaphthylenylcarbonyl)benzoic acid	N	N
5339766	C19H21N5	319.413	N-cyclohexyl-2-phenyl-6-(1H-pyrazol-1-yl)-4-pyrimidinamine	N	N
5342950	C13H15N3S2	277.413	2-(allylthio)-5,6,7,8-tetrahydro[1]benzothieno[2,3-d]pyrimidin-4-amine	N	N
5343960	C17H18N2O3	298.345	N-ethyl-4-methyl-N-(2-methylphenyl)-3-nitrobenzamide	N	N
5345823	C9H10N4O3	222.205	6-nitro-1-propoxy-1H-1,2,3-benzotriazole	N	N
5346210	C16H9BrClNO2	362.613	6-bromo-2-(4-chlorophenyl)-4-quinolinecarboxylic acid	N	N
5346342	C13H20ClNO	241.763	2-amino-1-mesityl-1-butanone hydrochloride	N	N
5348278	C13H12N2O5S	308.315	4-methoxy-N-(4-nitrophenyl)benzenesulfonamide	N	N
5348642	C20H18N4O4S3	474.583	N-(4-{[(5-ethyl-1,3,4-thiadiazol-2-yl)amino]sulfonyl}phenyl)-2-naphthalenesulfonamide	N	N
5348818	C14H13Cl2NO2S	330.235	2,5-dichloro-N-(1-phenylethyl)benzenesulfonamide	N	N
5349400	C10H12N4O3	236.232	1-butoxy-6-nitro-1H-1,2,3-benzotriazole	N	N
5349804	C14H18N2O	230.312	2-(3,3-dimethyl-3,4-dihydro-1(2H)-isoquinolinylidene)-N-methylacetamide	N	N
5350400	C14H13Cl2NO2S	330.235	2,5-dichloro-N-ethyl-N-phenylbenzenesulfonamide	N	N
5351239	C18H20N2O	280.373	3-[(4-benzyl-1-piperidinyl)carbonyl]pyridine	N	N
5351758	C22H20N2O3	360.416	N,N-dibenzyl-2-methyl-3-nitrobenzamide	N	N
5352301	C16H24O3	264.368	4-(3,5-dimethyl-1-adamantyl)-4-oxobutanoic acid	N	N
5352723	C25H20N4O5S2	520.59	N-(4-{[(4,6-dimethyl-2-pyrimidinyl)amino]sulfonyl}phenyl)-9-oxo-9H-fluorene-2-sulfonamide	N	N
5354480	C16H12BrNO2S	362.248	6-bromo-2-(5-ethyl-2-thienyl)-4-quinolinecarboxylic acid	N	N
5355017	C13H10BrNO	276.135	2-[(4-bromobenzylidene)amino]phenol	N	N
5355032	C15H14N2O4	286.29	N-(2-ethoxyphenyl)-3-nitrobenzamide	N	N
5355429	C13H13ClN4O3	308.727	2-chloro-N-[3-(1H-imidazol-1-yl)propyl]-4-nitrobenzamide	N	N
5356454	C16H15ClN2O3	318.763	4-chloro-N-ethyl-N-(2-methylphenyl)-3-nitrobenzamide	N	N
5356917	C13H19NO4	253.301	2-(nitromethyl)-2-adamantyl acetate	N	N
5357989	C14H14ClNO3S	311.79	4-chloro-N-(4-methoxybenzyl)benzenesulfonamide	N	N
5358317	C14H12Cl2N2O2	311.17	2-(2,4-dichlorophenoxy)-N-(2-pyridinylmethyl)acetamide	N	N
5361541	C15H14Cl3N3OS	390.721	N-{2,2,2-trichloro-1-[(4,6-dimethyl-2-pyrimidinyl)thio]ethyl}benzamide	N	N
5362989	C12H14N2O4	250.256	methyl 3-[2-(dimethylamino)vinyl]-2-nitrobenzoate	N	N
5365482	C18H13N3O5S3	447.513	N-{5-[3-(4-nitrophenyl)-2-propen-1-ylidene]-4-oxo-2-thioxo-1,3-thiazolidin-3-yl}benzenesulfonamide	N	N
5365811	C13H11NO2	213.238	2-[(cyclopropylamino)methylene]-1H-indene-1,3(2H)-dione	N	N
5366282	C14H14BrN3OS2	384.319	2-[[(4-bromothiophen-2-yl)methylamino]methyl]-5,6-dimethyl-3H-thieno[2,3-d]pyrimidin-4-one	N	N
5373375	C23H19N3O3S	417.49	N-(7-benzyl-4-oxo-6,8-dihydro-5H-pyrido[2,3]thieno[2,4-b][1,3]oxazin-2-yl)benzamide	N	N
5373653	C11H17N3S2	255.406	N-(1-methyl-2-pyrrolidinylidene)-2-(2-thioxo-1-pyrrolidinyl)ethanethioamide	N	N
5374083	C11H11N3OS	233.294	2-[(4-methyl-4H-1,2,4-triazol-3-yl)thio]-1-phenylethanone	N	N
5374636	C20H17N3OS	347.442	N,3-dimethyl-N,1-diphenyl-1H-thieno[2,3-c]pyrazole-5-carboxamide	N	N
5375268	C14H9F3N2O3	310.235	(4-nitrobenzylidene)[4-(trifluoromethoxy)phenyl]amine	N	N
5376171	C17H16FNO2	285.321	3-[3-(2-fluorophenyl)-2-methylacryloyl]-4,6-dimethyl-2(1H)-pyridinone	N	N
5376966	C12H8ClNO3S2	313.783	[5-(3-chlorobenzylidene)-4-oxo-2-thioxo-1,3-thiazolidin-3-yl]acetic acid	N	N
5377045	C17H10N2O5S2	386.408	5-[(6-nitro-1,3-benzodioxol-5-yl)methylene]-3-phenyl-2-thioxo-1,3-thiazolidin-4-one	N	N
5377263	C10H6N4O6S	310.247	5-nitro-6-[2-(5-nitrothiophen-2-yl)ethenyl]-1H-pyrimidine-2,4-dione	N	N
5377275	C16H13Cl2NOS	338.258	3-(2,5-dichlorophenyl)-1-(6,7-dihydro-4H-thieno[3,2-c]pyridin-5-yl)prop-2-en-1-one	N	N
5377413	C22H15NO3S2	405.498	5-{[5-(4-acetylphenyl)-2-furyl]methylene}-3-phenyl-2-thioxo-1,3-thiazolidin-4-one	N	N
5377481	C11H6ClNO3S2	299.756	5-[(6-chloro-1,3-benzodioxol-5-yl)methylene]-2-thioxo-1,3-thiazolidin-4-one	N	N
5377574	C11H6N2O6S	294.244	5-[(6-nitro-1,3-benzodioxol-5-yl)methylene]-1,3-thiazolidine-2,4-dione	N	N
5378602	C16H11NO3S2	329.399	5-(2,4-dihydroxybenzylidene)-3-phenyl-2-thioxo-1,3-thiazolidin-4-one	N	N
5379955	C14H13ClN4O	288.739	3-(2-chlorophenyl)-6-ethyl-7-methyl[1,2,4]triazolo[4,3-a]pyrimidin-5-ol	N	N
5380336	C15H13F3N4O3	354.291	2-acetamido-N-[[3-(trifluoromethoxy)phenyl]methyl]pyrimidine-4-carboxamide	N	N
5380594	C17H16F3N3O2	351.331	N-(3-methylphenyl)-2-[[4-(trifluoromethyl)phenyl]carbamoylamino]acetamide	N	N
5403900	C14H8O4S	272.281	2-oxo-1,3-benzoxathiol-5-yl benzoate	N	N
5404571	C20H17N5O2S	391.455	1H-indole-2,3-dione 3-({5-[4-(dimethylamino)benzylidene]-4-oxo-1,3-thiazolidin-2-ylidene}hydrazone)	Y	Y
5404706	C9H11NOS2	213.322	5-cyclohexylidene-2-thioxo-1,3-thiazolidin-4-one	N	N
5405354	C18H13N3O4	335.322	4-oxo-2-[2-(2-oxo-1,2-dihydro-3H-indol-3-ylidene)hydrazino]-4-phenyl-2-butenoic acid	N	N
5405588	C12H13NO3	219.242	2-(5-methoxy-2-methyl-1H-indol-3-yl)acetic acid	N	N
5405966	C14H15NO4S	293.344	2-oxo-1,3-benzoxathiol-5-yl cyclohexylcarbamate	N	N
5420903	C17H22N2O	270.378	1-[(4-ethyl-1-piperazinyl)methyl]-2-naphthol	N	N
5466250	C25H24BrNO5	498.378	benzyl 4-(3-bromo-4-hydroxy-5-methoxyphenyl)-2-methyl-5-oxo-1,4,5,6,7,8-hexahydro-3-quinolinecarboxylate	N	N
5466688	C25H24N2O2	384.482	2-methyl-7-(3-nitrophenyl)-3b,6,6a,7,9,9a,10,12a-octahydrocyclopenta[c]cyclopenta[4,5]pyrido[3,2,1-ij]quinoline	N	N
5466925	C12H15N3	201.273	{2-[(dimethylamino)methylene]cyclohexylidene}malononitrile	N	N
5467700	C18H16N4O2S	352.418	9-(dimethylamino)-3-(4-methoxyphenyl)pyrido[1,2]thieno[3,4-d]pyrimidin-4-one	N	N
5469829	C21H22O5	354.406	6-(3,4-dimethoxyphenyl)-8-ethoxy-1,3-dimethyl-4H-cyclohepta[c]furan-4-one	N	N
5470059	C19H15ClO4S	374.846	2-(isopropoxycarbonyl)phenyl 3-chloro-1-benzothiophene-2-carboxylate	N	N
5470246	C14H16N2O3	260.295	2,6-di-2-furyl-3-methyl-4-piperidinone oxime	N	N
5470497	C20H10ClNO3	347.761	5-(4-chlorophenoxy)-6H-anthra[1,9-cd]isoxazol-6-one	N	N
5471414	C15H9NO3	251.244	5-methoxy-6H-anthra[1,9-cd]isoxazol-6-one	N	N
5472408	C10H8ClN3O4S	301.71	1-[(4-chloro-3-nitrophenyl)sulfonyl]-2-methyl-1H-imidazole	N	N
5472735	C20H22N4O4	382.423	N',N''-1,2-ethanediylidenebis[2-(4-methylphenoxy)acetohydrazide]	N	N
5473004	C20H14N2O2	314.347	2-acetyl-3-(7-quinolinylimino)-1-indanone	N	N
5473222	C11H11N3O2	217.229	3-{[(2-aminophenyl)amino]methylene}-2,4-pyrrolidinedione	N	N
5473949	C25H19N3O3	409.448	N-(1,5-dimethyl-3-oxo-2-phenyl-2,3-dihydro-1H-pyrazol-4-yl)-9-oxo-9H-fluorene-1-carboxamide	N	N
5474131	C16H16N4O2	296.332	4-oxo-N-phenyl-4-[2-(4-pyridinylmethylene)hydrazino]butanamide	N	N
5474317	C26H26BrNO3	480.406	benzyl 4-(3-bromophenyl)-2,7,7-trimethyl-5-oxo-1,4,5,6,7,8-hexahydro-3-quinolinecarboxylate	N	N
5474483	C11H20NO3	214.287	4-[[(2S)-heptan-2-yl]amino]-4-oxobutanoate	N	N
5474951	C11H9NO2S	219.264	N-(2-hydroxyphenyl)-2-thiophenecarboxamide	N	N
5475080	C26H27NO3	401.51	ethyl 4-(4-biphenylyl)-2-ethyl-5-oxo-1,4,5,6,7,8-hexahydro-3-quinolinecarboxylate	N	N
5475113	C19H18O5	326.352	6-(3,4-dimethoxyphenyl)-8-hydroxy-1,3-dimethyl-4H-cyclohepta[c]furan-4-one	N	N
5475176	C14H9Br3N2O2	476.952	4-bromo-N'-(2,4-dibromo-5-hydroxybenzylidene)benzohydrazide	N	N
5475970	C24H12N2O4	392.374	1,2-naphthalenedione 1-[O-(6-oxo-6H-anthra[1,9-cd]isoxazol-5-yl)oxime]	N	N
5476185	C13H11NO4S	277.301	2-methyl-4-{[(phenylsulfonyl)oxy]imino}-2,5-cyclohexadien-1-one	N	N
5476256	C20H21NO5	355.394	(2,5-dimethoxyphenyl){4-[(dimethylamino)methyl]-5-hydroxy-1-benzofuran-3-yl}methanone	N	N
5476391	C14H13Cl2N3O4S	390.247	4-chloro-N-{2-[(2-chloro-4-nitrophenyl)amino]ethyl}benzenesulfonamide	N	N
5476437	C24H22N2O6	434.453	methyl 4-(4-hydroxy-3-nitrophenyl)-2-methyl-5-oxo-7-phenyl-1,4,5,6,7,8-hexahydro-3-quinolinecarboxylate	N	N
5476944	C18H24O2	272.391	(6,8,9-trimethyl-4-phenyl-3-oxabicyclo[3.3.1]non-6-en-1-yl)methanol	N	N
5476987	C15H12IN3O5	441.184	N'-(4-hydroxy-3-iodo-5-methoxybenzylidene)-3-nitrobenzohydrazide	N	N
5477408	C18H14O5	310.309	6-(1,3-benzodioxol-5-yl)-8-hydroxy-1,3-dimethyl-4H-cyclohepta[c]furan-4-one	N	N
5477444	C14H20ClNO2	269.774	2-methyl-3-(4-morpholinyl)-1-phenyl-1-propanone hydrochloride	N	N
5478202	C24H22ClNO3	407.901	benzyl 4-(2-chlorophenyl)-2-methyl-5-oxo-1,4,5,6,7,8-hexahydro-3-quinolinecarboxylate	N	N
5478235	C17H22BrN3O3S	428.351	4-[(6-bromo-2-hydroxynaphthalen-1-yl)methyl]-N,N-dimethylpiperazine-1-sulfonamide	N	N
5478516	C17H18N4O	294.359	2-(2,5-dimethyl-1H-indol-3-yl)-N'-(1H-pyrrol-2-ylmethylene)acetohydrazide	N	N
5480451	C17H14N2O3	294.313	4-[2-(diphenylmethylene)hydrazino]-4-oxo-2-butenoic acid	N	N
5482349	C14H9Br2N3O2S	443.119	3,5-dibromo-2,4-dihydroxybenzaldehyde 1,3-benzothiazol-2-ylhydrazone	Y	Y
5483698	C13H14N4S	258.347	2,6-diamino-4-(3-cyclohexen-1-yl)-4H-thiopyran-3,5-dicarbonitrile	N	N
5483926	C17H13NO4S2	359.425	{5-[(2-methoxy-1-naphthyl)methylene]-4-oxo-2-thioxo-1,3-thiazolidin-3-yl}acetic acid	N	N
5484761	C26H28N2O4	432.524	2,4-bis(2,4-dimethoxyphenyl)-2-methyl-2,3-dihydro-1H-1,5-benzodiazepine	N	N
5484834	C18H22N4O4	358.4	2,4-dihydroxybenzaldehyde 1,2-ethanediyl(methylhydrazone)	N	N
5485547	C17H13BrN6	381.237	1-(4-bromophenyl)ethanone 5H-[1,2,4]triazino[5,6-b]indol-3-ylhydrazone	N	N
5486022	C15H15NO2	241.292	2-[(2-hydroxy-3-methylbenzylidene)amino]-5-methylphenol	N	N
5486307	C19H16N6	328.38	4-phenyl-3-buten-2-one 5H-[1,2,4]triazino[5,6-b]indol-3-ylhydrazone	N	N
5486471	C24H25N3O3S	435.549	N-{4-[(4-anilino-2-methyl-3,4-dihydro-1(2H)-quinolinyl)sulfonyl]phenyl}acetamide	N	N
5486781	C11H5Na3O4	270.13	trisodium 1,4-dioxido-2-naphthoate	N	N
5487093	C14H12N2O4S2	336.391	3-allyl-5-(2-methoxy-5-nitrobenzylidene)-2-thioxo-1,3-thiazolidin-4-one	N	N
5487595	C29H27BrN4O4	575.467	4,4'-[(3-bromo-4,5-dihydroxyphenyl)methylene]bis(1,5-dimethyl-2-phenyl-1,2-dihydro-3H-pyrazol-3-one)	N	N
5487971	C20H17NO5S2	415.49	{5-[4-(benzyloxy)-3-methoxybenzylidene]-4-oxo-2-thioxo-1,3-thiazolidin-3-yl}acetic acid	N	N
5491916	C12H7ClN2O5S2	358.781	[5-(2-chloro-5-nitrobenzylidene)-4-oxo-2-thioxo-1,3-thiazolidin-3-yl]acetic acid	N	N
5493467	C26H27NO9S3	593.698	tetramethyl 7'-ethoxy-5',5'-dimethyl-5',6'-dihydrospiro[1,3-dithiole-2,1'-thiopyrano[2,3-c]quinoline]-2',3',4,5-tetracarboxylate	N	N
5509552	C18H11N3O4	333.306	2-[(4-nitrophenyl)amino]-1H-benzo[de]isoquinoline-1,3(2H)-dione	N	N
5522701	C12H12BrN3S	310.218	5-(2-bromophenyl)-4-(2-methyl-2-propen-1-yl)-4H-1,2,4-triazole-3-thiol	N	N
5523684	C17H15NO4S	329.377	{[3-(1,3-dioxo-1H-benzo[de]isoquinolin-2(3H)-yl)propyl]thio}acetic acid	N	N
5524515	C21H16BrN3O4	454.283	2-methoxy-4-[2-(3-pyridinylcarbonyl)carbonohydrazonoyl]phenyl 3-bromobenzoate	N	N
5524680	C16H14N4O2	294.316	1,4-diphenyltetrahydroimidazo[4,5-d]imidazole-2,5(1H,3H)-dione	N	N
5525462	C16H13N3O2	279.301	N'-(2-hydroxybenzylidene)-1H-indole-3-carbohydrazide	N	N
5525910	C16H12N2O3S	312.35	N-(6-methyl-1,3-benzothiazol-2-yl)-1,3-benzodioxole-5-carboxamide	N	N
5526040	C15H13ClN2OS	304.801	2-[(4-chlorobenzyl)thio]-5-methoxy-1H-benzimidazole	N	N
5528439	C18H15ClN2O3	342.785	3-(2-chlorophenyl)-N-(3-methoxyphenyl)-5-methyl-4-isoxazolecarboxamide	N	N
5528906	C15H15N3O3	285.305	N-(3-methoxyphenyl)-N'-(2-pyridinylmethyl)ethanediamide	N	N
5529310	C19H23BrN6O	431.339	5-bromo-2-hydroxybenzaldehyde (2,6-di-1-pyrrolidinyl-4-pyrimidinyl)hydrazone	N	N
5533542	C13H19ClN2O2	270.762	2-(4-chlorophenoxy)-N-[3-(dimethylamino)propyl]acetamide	N	N
5533627	C22H20N6O5S2	512.57	N-{[(4-{[(4,6-dimethyl-2-pyrimidinyl)amino]sulfonyl}phenyl)amino]carbonothioyl}-3-(4-nitrophenyl)acrylamide	N	N
5534803	C17H15NO5	313.313	1-(3,4-dimethoxyphenyl)-3-(2-nitrophenyl)-2-propen-1-one	N	N
5535404	C20H18N2O2	318.379	2-{[(2-ethoxy-1-naphthyl)methylene]amino}-4,5-dimethyl-3-furonitrile	N	N
5535905	C18H14N2O4	322.323	5-[3-(benzyloxy)benzylidene]-2,4,6(1H,3H,5H)-pyrimidinetrione	N	N
5536674	C16H10ClN3O3S	359.793	4-chloro-N-[4-(4-nitrophenyl)-1,3-thiazol-2-yl]benzamide	N	N
5537269	C9H9N3OS	207.256	5-(2-methoxyphenyl)-1,3,4-thiadiazol-2-amine	N	N
5537507	C10H10N2O5	238.202	methyl N-(3-nitrobenzoyl)glycinate	N	N
5538444	C29H16N6O7	560.487	N,N'-[carbonylbis(1,3-dioxo-1,3-dihydro-2H-isoindole-5,2-diyl)]diisonicotinamide	N	N
5538496	C17H16Cl2N2O	335.236	1-(3-chlorobenzoyl)-4-(3-chlorophenyl)piperazine	N	N
5538784	C21H15ClF3NO2	405.807	N-[2-chloro-5-(trifluoromethyl)phenyl]-2-hydroxy-2,2-diphenylacetamide	N	N
5538820	C17H19N3O6S	393.421	butyl (4-{[(3-nitrophenyl)amino]sulfonyl}phenyl)carbamate	N	N
5539286	C18H19N3O5	357.369	2-[2-(2,4-dimethoxybenzylidene)hydrazino]-N-(3-methoxyphenyl)-2-oxoacetamide	N	N
5539979	C31H27NO4	477.565	4-(4-ethoxyphenyl)-1,7-dimethyl-8,9-diphenyl-4-azatricyclo[5.2.1.0~2,6~]dec-8-ene-3,5,10-trione	N	N
5540881	C11H13N3O	203.246	N'-[1-(3-pyridinyl)ethylidene]cyclopropanecarbohydrazide	N	N
5541506	C18H17N3O2	307.355	N-(1,3-benzodioxol-5-ylmethylene)-1-propyl-1H-benzimidazol-2-amine	N	N
5541971	C17H14N2OS	294.378	2-phenyl-N-(4-phenyl-1,3-thiazol-2-yl)acetamide	N	N
5542082	C25H27N3O6S	497.574	N-(2-{2-[1-(3,4-dimethoxyphenyl)ethylidene]hydrazino}-2-oxoethyl)-N-(4-methoxyphenyl)benzenesulfonamide (non-preferred name)	N	N
5542457	C19H15FN2O4	354.341	5-ethyl-1-(3-fluorobenzoyl)-5-phenyl-2,4,6(1H,3H,5H)-pyrimidinetrione	N	N
5542493	C15H19N3O4	305.336	N'-(3-ethoxy-4-hydroxybenzylidene)-2-oxo-2-(1-pyrrolidinyl)acetohydrazide	N	N
5542569	C26H17N3O4S	467.507	5-{[5-(2-nitrophenyl)-2-furyl]methylene}-3-phenyl-2-(phenylimino)-1,3-thiazolidin-4-one	N	N
5543034	C11H13NO3S	239.295	2-butyl-1,2-benzisothiazol-3(2H)-one 1,1-dioxide	N	N
5543813	C17H15N3O4S	357.391	N-{[(4-methoxyphenyl)amino]carbonothioyl}-3-(4-nitrophenyl)acrylamide	N	N
5544252	C13H9F2NO3	265.218	1-fluoro-2-(4-fluorophenoxy)-4-methyl-5-nitrobenzene	N	N
5545613	C13H10N4O4	286.249	N'-(5-hydroxy-2-nitrobenzylidene)-2-pyridinecarbohydrazide	N	N
5546134	C25H20N2O5S	460.513	methyl 2-(1,3-benzodioxol-5-ylmethylene)-7-methyl-3-oxo-5-(2-phenylvinyl)-2,3-dihydro-5H-[1,3]thiazolo[3,2-a]pyrimidine-6-carboxylate	N	N
5546142	C11H7F3O3	244.172	7-methoxy-2-(trifluoromethyl)-4H-chromen-4-one	N	N
5546998	C15H17NO2	243.308	(2,5-dimethoxybenzyl)phenylamine	N	N
5548993	C14H10Cl2N2O3	325.153	2-chloro-N-(3-chloro-4-methylphenyl)-5-nitrobenzamide	N	N
5549046	C18H15Cl2N3O2	376.245	2,6-dichloro-N-(1,5-dimethyl-3-oxo-2-phenyl-2,3-dihydro-1H-pyrazol-4-yl)benzamide	N	N
5550149	C14H11BrN2O2	319.16	N'-(3-bromo-4-hydroxybenzylidene)benzohydrazide	N	N
5550290	C18H20IN3O3	453.283	N'-(3-ethoxy-4-hydroxy-5-iodobenzylidene)-2-[(2-methylphenyl)amino]acetohydrazide (non-preferred name)	N	N
5551606	C18H15NO2	277.326	N-1-naphthyl-2-phenoxyacetamide	N	N
5552180	C19H24N6O	352.443	4-hydroxybenzaldehyde (2,6-di-1-pyrrolidinyl-4-pyrimidinyl)hydrazone	N	N
5553287	C18H14N2O3S	338.388	N-[4-(4-methylphenyl)-1,3-thiazol-2-yl]-1,3-benzodioxole-5-carboxamide	N	N
5555651	C10H13N3OS	223.299	methyl N'-(2-hydroxy-5-methylbenzylidene)hydrazonothiocarbamate	N	N
5555858	C15H10N2O3S	298.323	5-(2-furylmethylene)-1-phenyl-2-thioxodihydro-4,6(1H,5H)-pyrimidinedione	N	N
5556224	C17H9F3N2OS	346.333	2-[2-(trifluoromethyl)benzylidene][1,3]thiazolo[3,2-a]benzimidazol-3(2H)-one	N	N
5556887	C14H21Br2N3	391.152	1-[2-(1-piperidinyl)ethyl]-1H-benzimidazole dihydrobromide	N	N
5557183	C15H14N2O5S2	366.417	3-methyl-2-[5-(3-nitrobenzylidene)-4-oxo-2-thioxo-1,3-thiazolidin-3-yl]butanoic acid	N	N
5559217	C22H21N3O4S	423.494	2-methoxy-4-(2-{[(4-methylphenyl)amino]acetyl}carbonohydrazonoyl)phenyl 2-thiophenecarboxylate (non-preferred name)	N	N
5560077	C15H15N3O	253.306	N'-(2-phenylpropylidene)nicotinohydrazide	N	N
5560350	C14H14ClNO	247.727	3-(2-chlorophenyl)-N-(1,1-dimethyl-2-propyn-1-yl)acrylamide	N	N
5560431	C12H9BrClNO2	314.568	5-bromo-N-(3-chloro-4-methylphenyl)-2-furamide	N	N
5560536	C13H20ClNO	241.763	N-[3-(4-chlorophenoxy)propyl]-1-butanamine	N	N
5560763	C9H10ClN3S	227.717	2-hydrazino-4-phenyl-1,3-thiazole hydrochloride	N	N
5561549	C15H14ClNO4S	339.8	ethyl 2-{[(4-chlorophenyl)sulfonyl]amino}benzoate	N	N
5563491	C27H30N4O	426.566	1-{3-[4-(diphenylmethyl)-1-piperazinyl]propyl}-1,3-dihydro-2H-benzimidazol-2-one	N	N
5563796	C11H8N2O3S2	280.326	5-[1-(3-nitrophenyl)ethylidene]-2-thioxo-1,3-thiazolidin-4-one	N	N
5564132	C24H23Cl2NO2	428.362	3-(2,3-dichloro-4-hydroxyphenyl)-N-(1-methyl-2-phenylethyl)-3-phenylpropanamide	N	N
5565844	C17H19N3O2	297.36	N'-(4-methoxybenzylidene)-2-[(2-methylphenyl)amino]acetohydrazide (non-preferred name)	N	N
5565956	C17H22N2O3	302.376	2-cyano-N-{[1-(3,4-dimethoxyphenyl)cyclopentyl]methyl}acetamide	N	N
5566198	C17H14N4O5S2	418.453	2-methyl-3-nitro-N-{4-[(1,3-thiazol-2-ylamino)sulfonyl]phenyl}benzamide	N	N
5567113	C20H19N3O4S3	461.584	N-[4-(aminosulfonyl)phenyl]-3-[5-(4-methylbenzylidene)-4-oxo-2-thioxo-1,3-thiazolidin-3-yl]propanamide	N	N
5567748	C16H12ClN3O2S	345.81	3-chloro-6-methoxy-N'-(2-pyridinylmethylene)-1-benzothiophene-2-carbohydrazide	N	N
5568009	C11H14N2S	206.312	2-amino-4,5,6,7,8,9-hexahydrocycloocta[b]thiophene-3-carbonitrile	N	N
5571520	C17H15N3O3S2	373.455	3-methyl-N-{4-[(1,3-thiazol-2-ylamino)sulfonyl]phenyl}benzamide	N	N
5571699	C20H21N3O5	383.407	2-{2-[3-(allyloxy)benzylidene]hydrazino}-N-(2,4-dimethoxyphenyl)-2-oxoacetamide	N	N
5572998	C16H13ClN4OS	344.825	N-(5-benzyl-1,3,4-thiadiazol-2-yl)-N'-(4-chlorophenyl)urea	N	N
5574999	C19H22N2O2S	342.463	6-methyl-2-[(3-phenylpropanoyl)amino]-4,5,6,7-tetrahydro-1-benzothiophene-3-carboxamide	N	N
5576307	C13H7BrClN3OS	368.641	2-[(2,1,3-benzothiadiazol-4-ylimino)methyl]-6-bromo-4-chlorophenol	N	N
5576862	C17H20O3	272.347	1-[3-(4-methoxyphenoxy)propoxy]-3-methylbenzene	N	N
5577344	C18H14Cl2N2O4	393.229	1-(3,4-dichlorophenyl)-4-(3,4-dimethoxybenzylidene)-3,5-pyrazolidinedione	N	N
5578980	C15H13Cl2NO	294.183	N-[1-(3,4-dichlorophenyl)ethyl]benzamide	N	N
5579975	C18H13ClN2O2S	356.834	N-(4-{[(3-chlorophenyl)amino]carbonyl}phenyl)-2-thiophenecarboxamide	N	N
5580239	C27H23N5O3	465.516	4-[(anilinocarbonyl)amino]-N-{4-[(anilinocarbonyl)amino]phenyl}benzamide	N	N
5581128	C18H16FNO4S	361.395	ethyl 2-[(2-fluorobenzoyl)amino]-7-oxo-4,5,6,7-tetrahydro-1-benzothiophene-3-carboxylate	N	N
5581560	C19H14ClNO4S2	419.909	(5-{4-[(4-chlorobenzyl)oxy]benzylidene}-4-oxo-2-thioxo-1,3-thiazolidin-3-yl)acetic acid	N	N
5583330	C21H14O3	314.344	6-(2-furyl)-3,4-diphenyl-2H-pyran-2-one	N	N
5584997	C16H12N2O2S2	328.414	3-(4-methoxyphenyl)-5-(3-pyridinylmethylene)-2-thioxo-1,3-thiazolidin-4-one	N	N
5593082	C15H14F3NO3	313.279	methyl 2-methyl-6-oxo-4-[4-(trifluoromethyl)phenyl]-1,4,5,6-tetrahydro-3-pyridinecarboxylate	N	N
5601234	C16H19NO5S	337.398	N-(2-ethoxyphenyl)-3,4-dimethoxybenzenesulfonamide	N	N
5601370	C20H20N2O5S	400.457	N~1~-(2-furylmethyl)-N~2~-(methylsulfonyl)-N~2~-(4-phenoxyphenyl)glycinamide	N	N
5601743	C21H20N2O4	364.405	allyl 6-methyl-2-oxo-4-(3-phenoxyphenyl)-1,2,3,4-tetrahydro-5-pyrimidinecarboxylate	N	N
5602000	C17H36N2	268.49	N'-cyclododecyl-N,N-dimethyl-1,3-propanediamine	N	N
5602299	C20H22N4O2S	382.488	5-(4-methoxyphenyl)-2-(4-morpholinylmethyl)-4-phenyl-2,4-dihydro-3H-1,2,4-triazole-3-thione	N	N
5602405	C13H19NO3	237.301	N-isobutyl-3,4-dimethoxybenzamide	N	N
5602912	C19H20N2O3S	356.447	2-(methylthio)ethyl 6-methyl-4-(1-naphthyl)-2-oxo-1,2,3,4-tetrahydro-5-pyrimidinecarboxylate	N	N
5605135	C16H16ClN3O4S	381.841	1-(2-chloro-4-nitrophenyl)-4-(phenylsulfonyl)piperazine	N	N
5605166	C19H24N4O3	356.428	2-cyanoethyl 4-[4-(diethylamino)phenyl]-6-methyl-2-oxo-1,2,3,4-tetrahydro-5-pyrimidinecarboxylate	N	N
5605185	C18H25N3O2S	347.483	butyl 4-[4-(dimethylamino)phenyl]-6-methyl-2-thioxo-1,2,3,4-tetrahydro-5-pyrimidinecarboxylate	N	N
5606875	C12H17NO4	239.274	3,4-dimethoxy-N-(2-methoxyethyl)benzamide	N	N
5607022	C14H16N2O3	260.295	2-(2,3-dioxo-2,3-dihydro-1H-indol-1-yl)-N,N-diethylacetamide	N	N
5611986	C21H25NO7	403.436	N-[(3,4-dimethoxyphenyl)acetyl]-3-methoxy-O-methyltyrosine	N	N
5613066	C17H17N3O4S	359.407	4-{[(2,5-dioxo-1-phenyl-3-pyrrolidinyl)amino]methyl}benzenesulfonamide	N	N
5618307	C17H36ClNO2	321.935	1-(tert-butylamino)-3-[(4-tert-butylcyclohexyl)oxy]-2-propanol hydrochloride	N	N
5619819	C17H23NO3S	321.442	ethyl 2-[(cyclohexylcarbonyl)amino]-5,6-dihydro-4H-cyclopenta[b]thiophene-3-carboxylate	N	N
5620042	C21H14ClN5O2S3	500.023	4-({2-[4-(4-chlorophenyl)-1,3-thiazol-2-yl]-2-cyanovinyl}amino)-N-1,3-thiazol-2-ylbenzenesulfonamide	N	N
5621852	C18H11Br2N7O	501.143	5,7-dibromo-1H-indole-2,3-dione 3-[(8-methyl-5H-[1,2,4]triazino[5,6-b]indol-3-yl)hydrazone]	N	N
5628414	C20H18N4	314.393	N,N'-(1,4-phenylenedimethylylidene)bis(4-methyl-2-pyridinamine)	N	N
5628622	C17H19N3O	281.36	N,4-diphenyl-1-piperazinecarboxamide	N	N
5630187	C19H17NO4	323.352	3,5-dimethylphenyl 2-(1,3-dioxo-1,3-dihydro-2H-isoindol-2-yl)propanoate	N	N
5631897	C19H15IN2O4	462.247	ethyl 4-[4-(3-iodobenzylidene)-3,5-dioxo-1-pyrazolidinyl]benzoate	N	N
5633787	C15H15N3O4	301.305	methyl 5-(2,3-dimethylphenyl)-4,6-dioxo-1,3a,4,5,6,6a-hexahydropyrrolo[3,4-c]pyrazole-3-carboxylate	N	N
5634575	C15H13Cl2NO4S	374.245	methyl N-(2,4-dichlorophenyl)-N-(phenylsulfonyl)glycinate	N	N
5634891	C13H11N5O3S	317.328	N'-(2-nitrobenzylidene)-2-(2-pyrimidinylthio)acetohydrazide	N	N
5635239	C10H5BrN6O	305.095	7-bromo-4,11-dihydro[1,2,5]oxadiazolo[3',4':5,6]pyrazino[2,3-b]quinoxaline	N	N
5650701	C17H17N3O7	375.341	N'-(4-hydroxy-3-methoxy-5-nitrobenzylidene)-3,4-dimethoxybenzohydrazide	N	N
5654336	C16H20N2	240.351	N-cyclohexyl-4-methyl-2-quinolinamine	N	N
5654605	C19H13NOS	303.386	2-[(1-naphthylamino)methylene]-1-benzothiophen-3(2H)-one	N	N
5655701	C18H10F3NO3S2	409.409	5-(1,3-benzodioxol-5-ylmethylene)-2-thioxo-3-[3-(trifluoromethyl)phenyl]-1,3-thiazolidin-4-one	N	N
5658370	C9H6N4O6	266.171	6-methyl-5,7-dinitro-2,3-quinoxalinediol	N	N
5661267	C12H10BrN3O2	308.136	2-amino-N'-[(5-bromo-2-furyl)methylene]benzohydrazide	N	N
5662499	C14H10BrNO3	320.145	5-bromo-1-(2,4-hexadienoyl)-1H-indole-2,3-dione	N	N
5671812	C15H13ClN4OS	332.814	5-{[2-(4-chlorophenoxy)ethyl]thio}-1-phenyl-1H-tetrazole	N	N
5672749	C17H16N2O2S	312.393	3-[(1-benzyl-1H-benzimidazol-2-yl)thio]propanoic acid	N	N
5673237	C13H7BrO2S	307.168	2-[(5-bromo-2-furyl)methylene]-1-benzothiophen-3(2H)-one	N	N
5674822	C17H12ClNO3S	345.807	3-(4-chlorophenyl)-5-(2-methoxybenzylidene)-1,3-thiazolidine-2,4-dione	N	N
5676768	C15H8F3NO2S2	355.36	5-(2-furylmethylene)-2-thioxo-3-[3-(trifluoromethyl)phenyl]-1,3-thiazolidin-4-one	N	N
5680409	C20H24N2O3S	372.49	N-(4-methoxyphenyl)-2-(propionylamino)-5,6,7,8-tetrahydro-4H-cyclohepta[b]thiophene-3-carboxamide	N	N
5680998	C22H16N2O3S	388.448	5-[4-(1-naphthylmethoxy)benzylidene]-2-thioxodihydro-4,6(1H,5H)-pyrimidinedione	N	N
5681392	C23H20Cl2N2O	411.335	1-(2,4-dichlorobenzoyl)-2-methyl-N-phenyl-1,2,3,4-tetrahydro-4-quinolinamine	N	N
5682429	C19H18N4O5S2	446.507	N-(2,6-dimethoxy-4-pyrimidinyl)-4-{[3-oxo-3-(2-thienyl)-1-propen-1-yl]amino}benzenesulfonamide	N	N
5683631	C11H12N6S2	292.386	9-methyl-5-(methylthio)-8,9,10,11-tetrahydropyrido[4',3':4,5]thieno[3,2-e]tetrazolo[1,5-c]pyrimidine	N	N
5683764	C16H15N3S3	345.51	7-benzyl-4-imino-1,4,5,6,7,8-hexahydro-2H-pyrido[4',3':4,5]thieno[2,3-d][1,3]thiazine-2-thione	N	N
5684009	C12H14N6S2	306.414	5-(ethylthio)-9-methyl-8,9,10,11-tetrahydropyrido[4',3':4,5]thieno[3,2-e]tetrazolo[1,5-c]pyrimidine	N	N
5688787	C15H17NO2S	275.372	3-butyl-4-mercapto-2-methyl-6-quinolinecarboxylic acid	N	N
5694477	C15H20N2O4S	324.402	5-{[3-(aminocarbonyl)-5,6,7,8-tetrahydro-4H-cyclohepta[b]thien-2-yl]amino}-5-oxopentanoic acid	N	N
5695170	C14H11F2NO2	263.246	N-(2,4-difluorophenyl)-3-(5-methyl-2-furyl)acrylamide	N	N
5697919	C15H13N3O3	283.289	N-(5-nitro-2-pyridinyl)-2-phenylcyclopropanecarboxamide	N	N
5700299	C20H14N2O4S	378.41	9,10-dioxo-N'-phenyl-9,10-dihydro-1-anthracenesulfonohydrazide	N	N
5700419	C17H17BrN2O3S	409.305	2-({[4-(4-bromophenyl)-1,3-thiazol-2-yl]amino}carbonyl)cyclohexanecarboxylic acid	N	N
5702872	C21H22N2O3S	382.485	1-(2-methoxyphenyl)-4-(2-naphthylsulfonyl)piperazine	N	N
5713638	C22H20N2O2	344.417	3-methyl-1-(1-piperidinyl)-3H-naphtho[1,2,3-de]quinoline-2,7-dione	N	N
5713902	C17H21N3O6	363.373	2-methoxyethyl 1-ethyl-6-methyl-4-(2-nitrophenyl)-2-oxo-1,2,3,4-tetrahydro-5-pyrimidinecarboxylate	N	N
5725573	C27H26N4O3	454.533	4-[4-(diphenylmethyl)-1-piperazinyl]-1-methyl-3-nitro-2(1H)-quinolinone	N	N
5728404	C14H9Cl2N3S	322.218	5-(2,4-dichlorophenyl)-4-phenyl-2,4-dihydro-3H-1,2,4-triazole-3-thione	N	N
5731811	C26H22N2O4S	458.54	5-{[3-benzyl-2-(benzylimino)-4-oxo-1,3-thiazolidin-5-ylidene]methyl}-2-methoxybenzoic acid	N	N
5731830	C16H17BrN2O5S2	461.356	4-bromo-N-[4-(4-morpholinylsulfonyl)phenyl]benzenesulfonamide	N	N
5732004	C18H14N2O4	322.323	methyl 4-{2-cyano-3-[(4-hydroxyphenyl)amino]-3-oxo-1-propen-1-yl}benzoate	N	N
5732916	C16H15NO5S2	365.43	{5-[4-(allyloxy)-3-methoxybenzylidene]-4-oxo-2-thioxo-1,3-thiazolidin-3-yl}acetic acid	N	N
5733569	C22H20Cl2N4O4	475.335	4-(2-chloro-4-nitrophenyl)-1-{[3-(2-chlorophenyl)-5-methyl-4-isoxazolyl]carbonyl}-2-methylpiperazine	N	N
5733720	C14H8BrNO2S2	366.257	5-[(5-bromo-2-furyl)methylene]-3-phenyl-2-thioxo-1,3-thiazolidin-4-one	N	N
5735579	C21H18ClN3O6S	475.911	N~1~-(5-chloro-2-methoxyphenyl)-N~2~-(3-nitrophenyl)-N~2~-(phenylsulfonyl)glycinamide	N	N
5736118	C19H16O2S2	340.466	3,7-bis(2-thienylmethylene)bicyclo[3.3.1]nonane-2,6-dione	N	N
5736518	C13H11Cl2NO2	284.144	6,8-dichloro-3a,4,5,9b-tetrahydro-3H-cyclopenta[c]quinoline-4-carboxylic acid	N	N
5736970	C16H15N3S	281.382	4-(2-methylphenyl)-5-(4-methylphenyl)-4H-1,2,4-triazole-3-thiol	N	N
5737314	C16H18N2O4	302.333	3-(1,3-dioxo-1,3-dihydro-2H-isoindol-2-yl)-N-(tetrahydro-2-furanylmethyl)propanamide	N	N
5738170	C16H10N2O6S2	390.396	(5-{[5-(2-nitrophenyl)-2-furyl]methylene}-4-oxo-2-thioxo-1,3-thiazolidin-3-yl)acetic acid	N	N
5738253	C18H21N3O6S2	439.513	4-methyl-3-nitro-N-[4-(1-piperidinylsulfonyl)phenyl]benzenesulfonamide	N	N
5739041	C19H12INO5S2	525.344	(5-{4-[(2-iodobenzoyl)oxy]benzylidene}-4-oxo-2-thioxo-1,3-thiazolidin-3-yl)acetic acid	N	N
5740944	C16H25NO2	263.383	2-tert-butyl-5-(dipropylamino)benzo-1,4-quinone	N	N
5741450	C19H18INO2	419.265	3-(3,5-dimethylbenzyl)-1-(4-iodophenyl)-2,5-pyrrolidinedione	N	N
5741582	C17H10ClNO3S2	375.855	2-{[3-(3-chlorophenyl)-4-oxo-2-thioxo-1,3-thiazolidin-5-ylidene]methyl}benzoic acid	N	N
5743398	C20H18ClN3O2S	399.902	2-(2-chlorophenyl)-3-(1,5-dimethyl-3-oxo-2-phenyl-2,3-dihydro-1H-pyrazol-4-yl)-1,3-thiazolidin-4-one	N	N
5744068	C18H15NO4S	341.389	N-(9-oxo-6,7,8,9-tetrahydrodibenzo[b,d]furan-2-yl)benzenesulfonamide	N	N
5745053	C14H14ClN3OS2	339.868	2-(5-chloro-2-thienyl)-7-methyl-2,3,5,6,7,8-hexahydropyrido[4',3':4,5]thieno[2,3-d]pyrimidin-4(1H)-one	N	N
5746094	C22H21NO7	411.415	2-methoxyethyl 4-({[(4-methyl-2-oxo-2H-chromen-7-yl)oxy]acetyl}amino)benzoate	N	N
5746436	C15H8F3NO3	307.231	2-cyano-3-{5-[3-(trifluoromethyl)phenyl]-2-furyl}acrylic acid	N	N
5747670	C16H12N2O6S3	424.476	[5-({5-[4-(aminosulfonyl)phenyl]-2-furyl}methylene)-4-oxo-2-thioxo-1,3-thiazolidin-3-yl]acetic acid	N	N
5747731	C11H9NO3S3	299.391	2-[4-oxo-5-(2-thienylmethylene)-2-thioxo-1,3-thiazolidin-3-yl]propanoic acid	N	N
5750846	C17H17NO4	299.329	3-methyl-2-[(2-phenoxypropanoyl)amino]benzoic acid	N	N
5751606	C15H16N4O4	316.319	N'-(4-methoxy-3-nitrobenzylidene)-2-(1-methyl-1H-pyrrol-2-yl)acetohydrazide	N	N
5754989	C19H18FN3O2S	371.437	4-(2-fluorophenyl)-N-(4-methoxyphenyl)-6-methyl-2-thioxo-1,2,3,4-tetrahydro-5-pyrimidinecarboxamide	N	N
5756187	C10H7BrN2OS2	315.212	3-[(4-bromobenzylidene)amino]-2-thioxo-1,3-thiazolidin-4-one	N	N
5761926	C11H9NO2S2	251.328	5-(4-methoxybenzylidene)-4-thioxo-1,3-thiazolidin-2-one	N	N
5761950	C12H8ClNO3S	281.719	4-chloro-2-[(2-thienylcarbonyl)amino]benzoic acid	N	N
5763224	C17H16N6O3S3	448.547	4-[(2'-amino-4'-methyl-4,5'-bi-1,3-thiazol-2-yl)amino]-N-(5-methyl-3-isoxazolyl)benzenesulfonamide	N	N
5767520	C15H16N2O5S2	368.433	N-[4-oxo-2-thioxo-5-(3,4,5-trimethoxybenzylidene)-1,3-thiazolidin-3-yl]acetamide	N	N
5768597	C15H12ClNO2S3	369.913	3-[(4-chlorophenyl)sulfonyl]-4-phenyl-1,3-thiazolidine-2-thione	N	N
5771279	C11H10N2O3S2	282.342	3-[(4-hydroxy-3-methoxybenzylidene)amino]-2-thioxo-1,3-thiazolidin-4-one	N	N
5772623	C15H12N2O5S2	364.401	3-{5-[3-(4-nitrophenyl)-2-propen-1-ylidene]-4-oxo-2-thioxo-1,3-thiazolidin-3-yl}propanoic acid	N	N
5784525	C20H20N2O3	336.394	8-ethoxy-6-nitro-4-phenyl-3a,4,5,9b-tetrahydro-3H-cyclopenta[c]quinoline	N	N
5787094	C20H26ClN3O	359.903	1-(3-benzyl-2-imino-2,3-dihydro-1H-benzimidazol-1-yl)-3,3-dimethyl-2-butanol hydrochloride	N	N
5791050	C21H25NO3	339.438	4,6-di-tert-butyl-2-(2-hydroxyphenyl)-1,3-benzoxazol-7-ol	N	N
5791394	C16H17N5O2	311.346	1,1'-[(2,5-dimethyl-3-nitro-1,4-phenylene)bis(methylene)]bis-1H-imidazole	N	N
5791412	C17H13NO4	295.297	3-[2-(4-methoxyphenyl)-2-oxoethylidene]-3,4-dihydro-2H-1,4-benzoxazin-2-one	N	N
5794638	C14H14ClNOS	279.791	4-(8-chloro-4-mercapto-2-methyl-3-quinolinyl)-2-butanone	N	N
5796083	C14H11N3O4	285.261	N-[4-(aminocarbonyl)phenyl]-2-nitrobenzamide	N	N
5803759	C29H33NO5	475.59	sec-butyl 4-[3-(benzyloxy)-4-methoxyphenyl]-2-methyl-5-oxo-1,4,5,6,7,8-hexahydro-3-quinolinecarboxylate	N	N
5810452	C12H13N3O2S	263.32	1-ethyl-5-[(1-methyl-1H-pyrrol-2-yl)methylene]-2-thioxodihydro-4,6(1H,5H)-pyrimidinedione	N	N
5814319	C20H17NO4	335.363	N-(2,3-dihydro-1,4-benzodioxin-6-yl)-2-(1-naphthyloxy)acetamide	N	N
5821903	C17H9F3N2OS	346.333	2-[4-(trifluoromethyl)benzylidene][1,3]thiazolo[3,2-a]benzimidazol-3(2H)-one	N	N
5824952	C19H14BrNOS2	416.362	3-benzyl-5-(2-bromo-3-phenyl-2-propen-1-ylidene)-2-thioxo-1,3-thiazolidin-4-one	N	N
5830964	C15H7ClN2O3	298.688	2-chloro-5-[5-(2,2-dicyanovinyl)-2-furyl]benzoic acid	N	N
5831050	C19H27NO2	301.433	N-[1-(1-adamantyl)ethyl]-2,5-dimethyl-3-furamide	N	N
5836486	C18H20N4O5S	404.448	N-[amino(imino)methyl]-4-{[3-(3,4-dimethoxyphenyl)-3-oxo-1-propen-1-yl]amino}benzenesulfonamide	N	N
5836521	C21H15N3O3S	389.436	N-[5-(1,3-benzothiazol-2-yl)-2-methylphenyl]-3-nitrobenzamide	N	N
5838592	C19H14N2O6S2	430.461	[5-(5-benzyl-2-hydroxy-3-nitrobenzylidene)-4-oxo-2-thioxo-1,3-thiazolidin-3-yl]acetic acid	N	N
5839299	C29H28O6	472.543	3,3,6,6-tetramethyl-9-[5-(1-oxo-1,3-dihydro-2-benzofuran-5-yl)-2-furyl]-3,4,5,6,7,9-hexahydro-1H-xanthene-1,8(2H)-dione	N	N
5839592	C17H15Cl3N2O3S	433.744	N-(4-methoxyphenyl)-2-[(trichloroacetyl)amino]-5,6-dihydro-4H-cyclopenta[b]thiophene-3-carboxamide	N	N
5847422	C17H20N2O	268.362	N-(4-aminophenyl)-4-tert-butylbenzamide	N	N
5849012	C25H25N3O2	399.497	1-{4-[5-(1-adamantyl)-1H-1,2,3-triazol-1-yl]phenyl}-3-(2-furyl)-2-propen-1-one	N	N
5850486	C12H12O3	204.228	1-(5-methoxy-2-methyl-1-benzofuran-3-yl)ethanone	N	N
5851631	C19H21NO2	295.385	1-[(2,4-dimethylphenoxy)acetyl]-1,2,3,4-tetrahydroquinoline	N	N
5852410	C27H29NO5	447.536	2-phenylethyl 4-(2,5-dimethoxyphenyl)-2-methyl-5-oxo-1,4,5,6,7,8-hexahydro-3-quinolinecarboxylate	N	N
5856485	C26H30N2O2	402.541	4-[4-(diphenylmethyl)-1-piperazinyl]-1-oxaspiro[4.5]dec-3-en-2-one	N	N
5863674	C19H21BrN2O2S	421.359	3-hydroxy-3-(4-methoxyphenyl)-1-phenyl-1,2,3,5,6,7-hexahydroimidazo[2,1-b][1,3]thiazin-4-ium bromide	N	N
5865842	C14H15NO6S3	389.471	2-[5-(3-ethoxy-4-hydroxybenzylidene)-4-oxo-2-thioxo-1,3-thiazolidin-3-yl]ethanesulfonic acid	N	N
5869439	C13H12O4S	264.302	2-[(4-methylphenyl)sulfonyl]-1,4-benzenediol	N	N
5869529	C16H9BrCl2N2O2S	444.136	5-(5-bromo-3-chloro-2-hydroxybenzylidene)-2-[(2-chlorophenyl)imino]-1,3-thiazolidin-4-one	N	N
5872175	C20H16N2O3S	364.426	3-allyl-5-(1,3-benzodioxol-5-ylmethylene)-2-(phenylimino)-1,3-thiazolidin-4-one	N	N
5872412	C17H12N2O4S	340.36	3-benzyl-5-(2-nitrobenzylidene)-1,3-thiazolidine-2,4-dione	N	N
5874046	C14H13NO4S3	355.456	2-[4-oxo-5-(3-phenyl-2-propen-1-ylidene)-2-thioxo-1,3-thiazolidin-3-yl]ethanesulfonic acid	N	N
5875282	C16H16N2O4S	332.381	5-(1,3-benzodioxol-5-ylmethylene)-3-(1-pyrrolidinylmethyl)-1,3-thiazolidine-2,4-dione	N	N
5875463	C28H27NO5	457.531	[4-(2,2-dimethyl-4-oxo-1,2,3,4,5,6-hexahydrobenzo[a]phenanthridin-5-yl)-2-methoxyphenoxy]acetic acid	N	N
5877196	C21H22N2O3	350.421	N-{4-[(8-ethoxy-1,3-dimethyl-4H-cyclohepta[c]furan-4-ylidene)amino]phenyl}acetamide	N	N
5879334	C16H13Br2N3OS	455.174	3-bromo-N'-(4-phenyl-1,3-thiazol-2-yl)benzohydrazide hydrobromide	N	N
5884462	C23H22N2O4	390.443	2,2,4-trimethyl-1,2-dihydro-6-quinolinyl 2-(1,3-dioxo-1,3-dihydro-2H-isoindol-2-yl)propanoate	N	N
5885155	C14H17NO3S3	343.488	5-(3-cyclohexen-1-ylmethylene)-3-(1,1-dioxidotetrahydro-3-thienyl)-2-thioxo-1,3-thiazolidin-4-one	N	N
5889249	C9H5Br2NO2S2	383.082	5-[(4,5-dibromo-2-furyl)methylene]-3-methyl-2-thioxo-1,3-thiazolidin-4-one	N	N
5892343	C16H9BrN2O2S	373.23	2-amino-4-(5-bromo-2-furyl)-4H-[1]benzothieno[3,2-b]pyran-3-carbonitrile	N	N
5893189	C19H14ClNO4S	387.845	2-[(3-chlorobenzoyl)amino]-4-(4-methoxyphenyl)-3-thiophenecarboxylic acid	N	N
5894092	C19H15NO6S2	417.462	[5-({5-[4-(ethoxycarbonyl)phenyl]-2-furyl}methylene)-4-oxo-2-thioxo-1,3-thiazolidin-3-yl]acetic acid	N	N
5894105	C18H10ClNO3S	355.802	4-{[5-(2-chlorophenyl)-2-furyl]methylene}-2-(2-thienyl)-1,3-oxazol-5(4H)-one	N	N
5897894	C10H7NO3S	221.236	1-benzothiophene-2,3-dione 2-(O-acetyloxime)	N	N
5902920	C11H7BrN2O4S2	375.221	5-(5-bromo-2-hydroxy-3-nitrobenzylidene)-3-methyl-2-thioxo-1,3-thiazolidin-4-one	N	N
5903762	C18H13ClN2O5	372.768	4-(4-chlorobenzoyl)-3-hydroxy-1-methyl-5-(3-nitrophenyl)-1,5-dihydro-2H-pyrrol-2-one	N	N
5904167	C19H14BrClN2O3S	465.756	5-(3-bromo-5-chloro-2-methoxybenzylidene)-1-(4-methylphenyl)-2-thioxodihydro-4,6(1H,5H)-pyrimidinedione	N	N
5907808	C20H18BrN3O3	428.289	5-[3-bromo-4-(dimethylamino)benzylidene]-1-(4-methylphenyl)-2,4,6(1H,3H,5H)-pyrimidinetrione	N	N
5913774	C13H12N2O6	292.25	2-(4-nitrophenyl)-2-oxoethyl 5-oxoprolinate	N	N
5915590	C14H15NO4S2	325.408	3-methyl-2-{5-[(5-methyl-2-furyl)methylene]-4-oxo-2-thioxo-1,3-thiazolidin-3-yl}butanoic acid	N	N
5916563	C18H19ClN2O5S	410.88	2-({2-chloro-5-[(diethylamino)sulfonyl]benzoyl}amino)benzoic acid	N	N
5920029	C19H20ClNO4S	393.893	ethyl 2-(5-chloro-1,3-dioxo-1,3,3a,4,7,7a-hexahydro-2H-isoindol-2-yl)-4,5,6,7-tetrahydro-1-benzothiophene-3-carboxylate	N	N
5922013	C14H12N2OS	256.329	4-(2-furyl)-2-thioxo-1,2,5,6,7,8-hexahydro-3-quinolinecarbonitrile	N	N
5922862	C22H19NO5	377.4	2-({4-[(4-methoxyphenoxy)methyl]benzoyl}amino)benzoic acid	N	N
5924232	C20H14N2O2	314.347	2-anilino-6,7-dihydro-1H-indeno[6,7,1-def]isoquinoline-1,3(2H)-dione	N	N
5925208	C20H18N2O2	318.379	N'-[(3-methylbenzoyl)oxy]-2-(1-naphthyl)ethanimidamide	N	N
5926939	C19H11BrN2O2	379.216	2-[(4-bromobenzylidene)amino]-1H-benzo[de]isoquinoline-1,3(2H)-dione	N	N
5927534	C19H15Cl2NO	344.244	1-(3,4-dichlorophenyl)-3-(2-naphthylamino)-1-propanone	N	N
5927636	C17H15NO2	265.315	N-(2-furylmethyl)-2-(1-naphthyl)acetamide	N	N
5929436	C18H17NO3	295.341	3-hydroxy-1-methyl-3-[2-(4-methylphenyl)-2-oxoethyl]-1,3-dihydro-2H-indol-2-one	N	N
5932564	C19H17BrN4O3S2	493.404	N-(5-methyl-3-isoxazolyl)-4-[(4-phenyl-1,3-thiazol-2-yl)amino]benzenesulfonamide hydrobromide	N	N
5932880	C10H8N4O3S	264.264	1-(3-nitrophenyl)-2-(4H-1,2,4-triazol-3-ylthio)ethanone	N	N
5934016	C18H15NO3	293.325	2-hydroxy-5-(2-methyl-5-phenyl-1H-pyrrol-1-yl)benzoic acid	N	N
5937257	C15H16ClNO3S	325.817	N-(5-chloro-4-hydroxy-2,3-dimethylphenyl)-4-methylbenzenesulfonamide	N	N
5937260	C18H18N2OS2	342.485	2-(1,3-benzothiazol-2-ylthio)-N-isopropyl-N-phenylacetamide	N	N
5942115	C23H18ClNO5S2	487.985	4-chloro-N-{4-hydroxy-3-[(4-methylphenyl)sulfonyl]-1-naphthyl}benzenesulfonamide	N	N
5944727	C13H10ClNO3S	295.747	N-(2-chloro-4-oxo-2,5-cyclohexadien-1-ylidene)-4-methylbenzenesulfonamide	N	N
5946780	C18H22ClNO3S	367.898	4-chloro-N-(4-hydroxy-3,5-diisopropylphenyl)benzenesulfonamide	N	N
5947488	C15H15N3	237.307	2,4,7-trimethylbenzo[b]-1,8-naphthyridin-5-amine	N	N
5947530	C26H23NO5	429.477	4-benzoyl-5-(2,4-dimethoxyphenyl)-3-hydroxy-1-(3-methylphenyl)-1,5-dihydro-2H-pyrrol-2-one	N	N
5947920	C9H10N2O3S	226.256	S-{2-[(2-hydroxyphenyl)amino]-2-oxoethyl} thiocarbamate	N	N
5948019	C16H12ClNO3	301.732	3-[2-(4-chlorophenyl)-2-oxoethyl]-3-hydroxy-1,3-dihydro-2H-indol-2-one	N	N
5948593	C24H18BrNO4	464.319	4-benzoyl-1-(3-bromophenyl)-3-hydroxy-5-(4-methoxyphenyl)-1,5-dihydro-2H-pyrrol-2-one	N	N
5949201	C14H13BrN2OS	337.241	5-(3-bromobenzylidene)-2-(1-pyrrolidinyl)-1,3-thiazol-4(5H)-one	N	N
5949268	C24H19NO4	385.423	4-benzoyl-3-hydroxy-1-(3-methoxyphenyl)-5-phenyl-1,5-dihydro-2H-pyrrol-2-one	N	N
5949527	C9H8Cl2N2O2S	279.146	S-{2-[(3,4-dichlorophenyl)amino]-2-oxoethyl} thiocarbamate	N	N
5950106	C25H21NO5	415.45	4-benzoyl-3-hydroxy-5-(2-methoxyphenyl)-1-(3-methoxyphenyl)-1,5-dihydro-2H-pyrrol-2-one	N	N
5950261	C25H20N2O7	460.447	4-benzoyl-5-(2,4-dimethoxyphenyl)-3-hydroxy-1-(3-nitrophenyl)-1,5-dihydro-2H-pyrrol-2-one	N	N
5950400	C17H14N2O2S	310.377	5'-methyl-3'-phenyl-4'H-spiro[indole-3,2'-[1,3]thiazolidine]-2,4'(1H)-dione	N	N
5950793	C16H17NO4	287.318	methyl 1-ethyl-4-(3-hydroxybenzylidene)-2-methyl-5-oxo-4,5-dihydro-1H-pyrrole-3-carboxylate	N	N
5950824	C11H14N2O4S	270.309	S-{2-[(2,4-dimethoxyphenyl)amino]-2-oxoethyl} thiocarbamate	N	N
5951194	C25H21NO5	415.45	4-benzoyl-3-hydroxy-5-(4-hydroxy-3-methoxyphenyl)-1-(3-methylphenyl)-1,5-dihydro-2H-pyrrol-2-one	N	N
5951203	C15H19N3S	273.403	N-methyl-1-(4-methylphenyl)-2-pyrimidin-2-ylsulfanylpropan-1-amine	N	N
5951451	C18H14N4S2	350.467	2,2'-[2-butyne-1,4-diylbis(thio)]bis-1H-benzimidazole	N	N
5951476	C16H13N3O3S2	359.428	2-(1,3-benzothiazol-2-ylthio)-N-(4-methyl-2-nitrophenyl)acetamide	N	N
5951543	C15H18N2O3	274.322	4-methyl-2-(4-methyl-5-oxo-4-propan-2-yl-1H-imidazol-2-yl)benzoic acid	N	N
5951673	C11H12N2O4S	268.293	methyl 2-({[(aminocarbonyl)thio]acetyl}amino)benzoate	N	N
5951752	C16H14N6O4S	386.392	N-(4-methoxy-2-nitrophenyl)-2-[(1-phenyl-1H-tetrazol-5-yl)thio]acetamide	N	N
5953263	C26H23NO6	445.476	4-benzoyl-5-(3,4-dimethoxyphenyl)-3-hydroxy-1-(3-methoxyphenyl)-1,5-dihydro-2H-pyrrol-2-one	N	N
5953495	C23H15ClN2O5	434.839	4-benzoyl-5-(2-chlorophenyl)-3-hydroxy-1-(3-nitrophenyl)-1,5-dihydro-2H-pyrrol-2-one	N	N
5954285	C25H18F3NO5	469.421	4-benzoyl-3-hydroxy-5-(4-hydroxy-3-methoxyphenyl)-1-[3-(trifluoromethyl)phenyl]-1,5-dihydro-2H-pyrrol-2-one	N	N
5954369	C24H18N2O6	430.421	4-benzoyl-3-hydroxy-1-(3-methoxyphenyl)-5-(4-nitrophenyl)-1,5-dihydro-2H-pyrrol-2-one	N	N
5954385	C13H13NO3	231.253	2-(2,5-dimethyl-1H-pyrrol-1-yl)-5-hydroxybenzoic acid	N	N
5955836	C14H15NO2S	261.345	{[4-(2,5-dimethyl-1H-pyrrol-1-yl)phenyl]thio}acetic acid	N	N
5956429	C25H20BrNO5	494.346	4-benzoyl-1-(3-bromophenyl)-5-(2,4-dimethoxyphenyl)-3-hydroxy-1,5-dihydro-2H-pyrrol-2-one	N	N
5956678	C25H21NO6	431.449	4-benzoyl-3-hydroxy-5-(4-hydroxy-3-methoxyphenyl)-1-(3-methoxyphenyl)-1,5-dihydro-2H-pyrrol-2-one	N	N
5957557	C19H16BrN3O5	446.26	4-[3-(4-bromophenyl)-5-(3-nitrophenyl)-4,5-dihydro-1H-pyrazol-1-yl]-4-oxobutanoic acid	N	N
5957733	C17H14BrNO3	360.21	5-bromo-3-hydroxy-3-[2-(4-methylphenyl)-2-oxoethyl]-1,3-dihydro-2H-indol-2-one	N	N
5961208	C11H10N2O2S	234.279	4-(2,3-dihydroimidazo[2,1-b][1,3]thiazol-6-yl)-1,2-benzenediol	N	N
5964815	C24H22N2O3	386.455	3-anilino-5-(2,4-dimethoxyphenyl)-1-phenyl-1,5-dihydro-2H-pyrrol-2-one	N	N
5965041	C13H13NO3	231.253	5-(2,5-dimethyl-1H-pyrrol-1-yl)-2-hydroxybenzoic acid	N	N
5966120	C27H18N4O4S2	526.597	1,1'-(9H-fluorene-2,7-diyldisulfonyl)bis-1H-benzimidazole	N	N
5967985	C25H22N2O6S	478.528	4-{[6-(ethoxycarbonyl)-5-(4-methoxyphenyl)-7-methyl-3-oxo-5H-[1,3]thiazolo[3,2-a]pyrimidin-2(3H)-ylidene]methyl}benzoic acid	N	N
5968125	C15H15NO3	257.292	N-(2-hydroxyphenyl)-2-(4-methylphenoxy)acetamide	N	N
5968546	C14H11ClN2O2S	306.773	2-chloro-N-(7-oxo-4,5,6,7-tetrahydro-1,3-benzothiazol-2-yl)benzamide	N	N
5968612	C24H18ClNO5	435.868	4-benzoyl-1-(3-chlorophenyl)-3-hydroxy-5-(4-hydroxy-3-methoxyphenyl)-1,5-dihydro-2H-pyrrol-2-one	N	N
5969738	C20H21NO7S	419.457	dimethyl 2-[(2,6-dimethoxybenzoyl)amino]-5,6-dihydro-4H-cyclopenta[b]thiophene-3,4-dicarboxylate	N	N
5970647	C20H28ClN3O3S	425.981	3-benzoyl-2-{[2-(diethylamino)ethyl]thio}-6-hydroxy-5-propyl-4(3H)-pyrimidinone hydrochloride	N	N
5971272	C16H12O4	268.272	3-(2-furylmethylene)-5-(4-methoxyphenyl)-2(3H)-furanone	N	N
5973684	C15H11BrO3	319.157	1-(4-bromophenyl)-3-(2-hydroxyphenyl)-1,3-propanedione	N	N
5976441	C13H11ClN4O2S	322.775	1-(3-chloro-2-methylphenyl)-3-(4H-1,2,4-triazol-3-ylthio)-2,5-pyrrolidinedione	N	N
5977518	C13H15IO4	362.166	3-(3,4-diethoxy-5-iodophenyl)acrylic acid	N	N
5978562	C22H23BrN2	395.346	1-allyl-2-{2-[4-(dimethylamino)phenyl]vinyl}quinolinium bromide	N	N
5980296	C22H16F3NO3S	431.437	10-[(4-methoxyphenoxy)acetyl]-2-(trifluoromethyl)-10H-phenothiazine	N	N
5980360	C18H22NOP	299.356	1-[(diphenylphosphoryl)methyl]piperidine	N	N
5980432	C24H21N3O3	399.453	1-(4-methylphenyl)-3-[(4-methylphenyl)amino]-5-(2-nitrophenyl)-1,5-dihydro-2H-pyrrol-2-one	N	N
5981357	C24H18ClNO4	419.868	4-benzoyl-1-(3-chloro-4-methylphenyl)-3-hydroxy-5-(4-hydroxyphenyl)-1,5-dihydro-2H-pyrrol-2-one	N	N
5981720	C22H15NO6	389.368	5-(4-methoxyphenyl)-3-{[5-(3-nitrophenyl)-2-furyl]methylene}-2(3H)-furanone	N	N
5981939	C24H20N2O4	400.438	4-[4-(2-phenoxyethoxy)benzylidene]-1-phenyl-3,5-pyrazolidinedione	N	N
5982855	C18H16N2O4	324.339	5-[(2-ethoxy-1-naphthyl)methylene]-1-methyl-2,4,6(1H,3H,5H)-pyrimidinetrione	N	N
5983715	C24H18FNO4	403.414	5-(4-fluorophenyl)-3-hydroxy-1-(4-hydroxyphenyl)-4-(4-methylbenzoyl)-1,5-dihydro-2H-pyrrol-2-one	N	N
5984025	C13H13N3O5S	323.33	1,3-diethyl-5-[(5-nitro-2-furyl)methylene]-2-thioxodihydro-4,6(1H,5H)-pyrimidinedione	N	N
5984711	C20H18N2O4S	382.441	1-(4-ethylphenyl)-5-(4-hydroxy-3-methoxybenzylidene)-2-thioxodihydro-4,6(1H,5H)-pyrimidinedione	N	N
5987504	C18H14N4O4S	382.401	1-allyl-5-{[1-(3-nitrophenyl)-1H-pyrrol-2-yl]methylene}-2-thioxodihydro-4,6(1H,5H)-pyrimidinedione	Y	Y
5989604	C10H7IN2O3S	362.147	N-{5-[(5-iodo-2-furyl)methylene]-4-oxo-1,3-thiazolidin-2-ylidene}acetamide	N	N
5991873	C17H16N4O3S2	388.47	N-[4-(aminosulfonyl)phenyl]-2-[(3-cyano-6,7-dihydro-5H-cyclopenta[b]pyridin-2-yl)thio]acetamide	N	N
5991944	C15H9BrN2O4	361.154	1-(3-bromophenyl)-5-(2-furylmethylene)-2,4,6(1H,3H,5H)-pyrimidinetrione	N	N
5994423	C19H23BrN2O3S	439.375	1-(3-bromo-4-methoxybenzyl)-4-[(4-methylphenyl)sulfonyl]piperazine	N	N
5995961	C21H12BrN3O5S	498.315	1-(3-bromophenyl)-5-{[5-(2-nitrophenyl)-2-furyl]methylene}-2-thioxodihydro-4,6(1H,5H)-pyrimidinedione	N	N
5997575	C22H13BrN2O5S	497.327	2-(5-{[1-(3-bromophenyl)-4,6-dioxo-2-thioxotetrahydro-5(2H)-pyrimidinylidene]methyl}-2-furyl)benzoic acid	N	N
5998755	C17H13IN2O5	452.208	1-(4-ethoxyphenyl)-5-[(5-iodo-2-furyl)methylene]-2,4,6(1H,3H,5H)-pyrimidinetrione	N	N
6001323	C24H22N2O4	402.454	N-[3-(5-ethyl-1,3-benzoxazol-2-yl)phenyl]-2-(4-methoxyphenoxy)acetamide	N	N
6001439	C15H8BrClN2O4	395.599	5-[(5-bromo-2-furyl)methylene]-1-(4-chlorophenyl)-2,4,6(1H,3H,5H)-pyrimidinetrione	N	N
6005009	C22H13BrN2O5S	497.327	4-(5-{[1-(4-bromophenyl)-4,6-dioxo-2-thioxotetrahydro-5(2H)-pyrimidinylidene]methyl}-2-furyl)benzoic acid	N	N
6005063	C18H17N5O3	351.368	1-(4-hydroxyphenyl)-2,5-dimethyl-1H-pyrrole-3-carbaldehyde (5-nitro-2-pyridinyl)hydrazone	N	N
6005399	C24H16N4O3	408.42	4-{5-[(2-amino-3,7-dicyano-4,6-dimethyl-5H-cyclopenta[b]pyridin-5-ylidene)methyl]-2-furyl}benzoic acid	N	N
6005978	C26H26N2O4	430.508	N-{4-[(4-tert-butylbenzoyl)amino]phenyl}-2,3-dihydro-1,4-benzodioxine-6-carboxamide	N	N
6006347	C24H16N4O3	408.42	2-{5-[(2-amino-3,7-dicyano-4,6-dimethyl-5H-cyclopenta[b]pyridin-5-ylidene)methyl]-2-furyl}benzoic acid	N	N
6007508	C22H16N2O5	388.383	N-[4-(2-furoylamino)-3-methylphenyl]-2-oxo-2H-chromene-3-carboxamide	N	N
6008467	C20H16O4	320.348	2-{[5-(4-methylphenyl)-2-oxo-3(2H)-furanylidene]methyl}phenyl acetate	N	N
6008857	C13H13NO4S2	311.381	ethyl 4-[(2-thienylsulfonyl)amino]benzoate	N	N
6008963	C19H20O4	312.369	1-(4-methylphenyl)-3-(3,4,5-trimethoxyphenyl)-2-propen-1-one	N	N
6011433	C19H15BrN2O4S	447.31	1-(4-bromophenyl)-5-(3-ethoxy-4-hydroxybenzylidene)-2-thioxodihydro-4,6(1H,5H)-pyrimidinedione	N	N
6011642	C15H13NO4	271.275	N-(1,3-benzodioxol-5-ylmethyl)-3-(2-furyl)acrylamide	N	N
6012205	C19H14ClNO3	339.781	4-[2-(allyloxy)benzylidene]-3-(4-chlorophenyl)-5(4H)-isoxazolone	N	N
6013894	C27H17N3O4	447.454	6-nitro-4-phenyl-3-[3-(6-quinolinyl)acryloyl]-2(1H)-quinolinone	N	N
6014145	C24H15ClN2O4	430.851	N-[3-(1,3-benzoxazol-2-yl)-4-hydroxyphenyl]-5-(4-chlorophenyl)-2-furamide	N	N
6014231	C19H15N3O4	349.349	N-(4-methyl-2-pyridinyl)-3-[5-(2-nitrophenyl)-2-furyl]acrylamide	N	N
6017519	C20H16N4O2	344.376	2-amino-5-(4-hydroxy-3-methoxybenzylidene)-4,6-dimethyl-5H-cyclopenta[b]pyridine-3,7-dicarbonitrile	N	N
6019742	C17H11ClN4O5	386.754	4-chloro-3-{5-[2-(5-nitro-2-pyridinyl)carbonohydrazonoyl]-2-furyl}benzoic acid	N	N
6019809	C19H11F3N2O2S	388.371	2-{5-[3-(trifluoromethyl)benzyl]-1,3-thiazol-2-yl}-1H-isoindole-1,3(2H)-dione	N	N
6022016	C22H13ClN2O5S	452.876	3-(5-{[1-(4-chlorophenyl)-4,6-dioxo-2-thioxotetrahydro-5(2H)-pyrimidinylidene]methyl}-2-furyl)benzoic acid	N	N
6023494	C16H16N2O2	268.318	3-[(4-hydroxyphenyl)amino]-1-(4-pyridinyl)-2-penten-1-one	N	N
6025016	C18H14N2O3	306.324	3-(2-furyl)acrylaldehyde [1-(1,3-dioxo-2,3-dihydro-1H-inden-2-yl)ethylidene]hydrazone	N	N
6026092	C18H12N2O4S2	384.435	3-{[6-(1,3-dioxo-1,3-dihydro-2H-isoindol-2-yl)-1,3-benzothiazol-2-yl]thio}propanoic acid	N	N
6027954	C12H13NO4	235.242	methyl 1-(2-furylmethyl)-2-methyl-5-oxo-4,5-dihydro-1H-pyrrole-3-carboxylate	N	N
6028717	C21H17NO3	331.375	3,3-bis(4-hydroxyphenyl)-1-methyl-1,3-dihydro-2H-indol-2-one	N	N
6029662	C17H15BrO3	347.211	1-(4-bromophenyl)-3-(2,5-dimethoxyphenyl)-2-propen-1-one	N	N
6031222	C23H15N5O3	409.408	2-amino-4,6-dimethyl-5-{[5-(2-nitrophenyl)-2-furyl]methylene}-5H-cyclopenta[b]pyridine-3,7-dicarbonitrile	N	N
6032676	C14H15NO4	261.28	1-[1-(2,3-dihydro-1,4-benzodioxin-2-yl)ethyl]-2,5-pyrrolidinedione	N	N
6032762	C18H19N3OS	325.436	5-(4-isopropoxybenzyl)-4-phenyl-4H-1,2,4-triazole-3-thiol	N	N
6032911	C22H20N2O3S	392.48	4-acetyl-1-(1,3-benzothiazol-2-yl)-3-hydroxy-5-(4-isopropylphenyl)-1,5-dihydro-2H-pyrrol-2-one	N	N
6033429	C21H16N4O6S	452.449	4-(3-methyl-4-{[5-(3-nitrophenyl)-2-furyl]methylene}-5-oxo-4,5-dihydro-1H-pyrazol-1-yl)benzenesulfonamide	N	N
6033531	C18H21ClN2O2S	364.897	1-[(4-chlorophenyl)sulfonyl]-4-(2-methylbenzyl)piperazine	N	N
6034530	C16H12N2O4	296.285	3-[4-(2-furylmethylene)-3-methyl-5-oxo-4,5-dihydro-1H-pyrazol-1-yl]benzoic acid	N	N
6034566	C25H18N2O4S	442.497	1-(1,3-benzothiazol-2-yl)-4-benzoyl-3-hydroxy-5-(4-methoxyphenyl)-1,5-dihydro-2H-pyrrol-2-one	N	N
6034741	C18H17N3O4S	371.418	4-[4-(3-methoxybenzylidene)-3-methyl-5-oxo-4,5-dihydro-1H-pyrazol-1-yl]benzenesulfonamide	N	N
6035041	C23H21ClN2O7	472.886	6-[2-(2-chlorophenyl)-4-hydroxy-3-(4-nitrobenzoyl)-5-oxo-2,5-dihydro-1H-pyrrol-1-yl]hexanoic acid	N	N
6035535	C15H14N4O5S	362.367	(5Z)-2-amino-5-[[3-methoxy-4-[(4-methyl-2-oxido-1,2,5-oxadiazol-2-ium-3-yl)methoxy]phenyl]methylidene]-1,3-thiazol-4-one	N	N
6035637	C16H11N3O6	341.283	5-{[5-(4-methyl-2-nitrophenyl)-2-furyl]methylene}-2,4,6(1H,3H,5H)-pyrimidinetrione	N	N
6035814	C25H22ClN3O6S	527.988	isopropyl 5-[5-({1-[4-(aminosulfonyl)phenyl]-3-methyl-5-oxo-1,5-dihydro-4H-pyrazol-4-ylidene}methyl)-2-furyl]-2-chlorobenzoate	N	N
6035844	C21H26N2O5	386.452	2,6-dimethoxy-4-{[4-(4-methoxybenzoyl)-1-piperazinyl]methyl}phenol	N	N
6035997	C25H32N2O7S	504.607	1-[(4-methoxyphenyl)sulfonyl]-4-(4-phenylcyclohexyl)piperazine oxalate	N	N
6036043	C14H11N3O4S2	349.389	N-(6-methyl-1,3-benzothiazol-2-yl)-4-nitrobenzenesulfonamide	N	N
6036199	C21H17N3O2	343.389	4-{[4-(4-methoxyphenyl)-1-phthalazinyl]amino}phenol	N	N
6036977	C17H14N4O5S	386.389	4-[3-methyl-4-(3-nitrobenzylidene)-5-oxo-4,5-dihydro-1H-pyrazol-1-yl]benzenesulfonamide	N	N
6037039	C17H19N3O4S	361.423	1-(3-nitrobenzyl)-4-(phenylsulfonyl)piperazine	N	N
6037104	C26H20N2O5S	472.524	1-(1,3-benzothiazol-2-yl)-4-benzoyl-5-(2,4-dimethoxyphenyl)-3-hydroxy-1,5-dihydro-2H-pyrrol-2-one	N	N
6037189	C24H32N4O4	440.547	1-(1-benzyl-4-piperidinyl)-4-(4-pyridinylmethyl)piperazine oxalate	N	N
6037343	C24H21N3O4	415.453	2-(2,3-dimethoxyphenyl)-5-(2-methyl-5-nitrophenyl)-4-phenyl-1H-imidazole	N	N
6037735	C24H23NO5	405.455	4-[3-hydroxy-4-(4-methylbenzoyl)-2-oxo-5-(2-phenylvinyl)-2,5-dihydro-1H-pyrrol-1-yl]butanoic acid	N	N
6038077	C26H19ClN2O3	442.906	N-[2-chloro-4-(16,18-dioxo-17-azapentacyclo[6.6.5.0~2,7~.0~9,14~.0~15,19~]nonadeca-2,4,6,9,11,13-hexaen-17-yl)phenyl]acetamide	N	N
6038204	C24H15ClN2O3S	446.916	1-(1,3-benzothiazol-2-yl)-4-benzoyl-5-(2-chlorophenyl)-3-hydroxy-1,5-dihydro-2H-pyrrol-2-one	N	N
6038316	C15H12BrN3O5S2	458.312	5-{3-bromo-5-methoxy-4-[(4-methyl-2-oxido-1,2,5-oxadiazol-3-yl)methoxy]benzylidene}-2-thioxo-1,3-thiazolidin-4-one	N	N
6038783	C14H11N3O4S2	349.389	5-{2-[(4-methyl-2-oxido-1,2,5-oxadiazol-3-yl)methoxy]benzylidene}-2-thioxo-1,3-thiazolidin-4-one	N	N
6038843	C18H15FN2O2	310.331	4-(2-fluorophenyl)-6-nitro-3a,4,5,9b-tetrahydro-3H-cyclopenta[c]quinoline	N	N
6039007	C12H11NO2	201.227	N-[4-(2-furyl)phenyl]acetamide	N	N
6039115	C11H10BrClN2O	301.572	5-bromo-4-chloro-2-[(dimethylamino)methylene]-1,2-dihydro-3H-indol-3-one	N	N
6039850	C18H21NO5	331.372	4-acetyl-3-hydroxy-5-(3-methoxyphenyl)-1-(tetrahydro-2-furanylmethyl)-1,5-dihydro-2H-pyrrol-2-one	N	N
6040221	C17H18N4O	294.359	6-amino-4-isobutyl-3-phenyl-1,4-dihydropyrano[2,3-c]pyrazole-5-carbonitrile	N	N
6040397	C16H15NO2	253.303	3-[(2-hydroxyphenyl)amino]-1-phenyl-2-buten-1-one	N	N
6040901	C17H14BrN3O3S	420.287	4-[4-(3-bromobenzylidene)-3-methyl-5-oxo-4,5-dihydro-1H-pyrazol-1-yl]benzenesulfonamide	N	N
6040912	C23H15ClN2O6	450.839	5-(5-{[1-(3-carboxyphenyl)-3-methyl-5-oxo-1,5-dihydro-4H-pyrazol-4-ylidene]methyl}-2-furyl)-2-chlorobenzoic acid	N	N
6041287	C24H23N5O3	429.483	2-(dimethylamino)-5-methyl-1-(4-nitrophenyl)-4-(2-oxopropyl)-4,5-dihydro-1H-pyrido[3,2-b]indole-3-carbonitrile	N	N
6041903	C20H17N3O7	411.374	3-[4-(4,5-dimethoxy-2-nitrobenzylidene)-3-methyl-5-oxo-4,5-dihydro-1H-pyrazol-1-yl]benzoic acid	N	N
6042040	C29H22N2O4S	494.574	2-(2,3-dimethoxyphenyl)-4-(5,5-dioxidodibenzo[b,d]thien-2-yl)-5-phenyl-1H-imidazole	N	N
6042241	C16H14BrNO4	364.198	5-bromo-2-{[(2-methoxyphenyl)acetyl]amino}benzoic acid	N	N
6042421	C15H16ClF3N2O3	364.755	tert-butyl 3-(4-chlorophenyl)-5-hydroxy-5-(trifluoromethyl)-4,5-dihydro-1H-pyrazole-1-carboxylate	N	N
6042541	C27H29NO7	479.535	6-[3-cinnamoyl-2-(2,5-dimethoxyphenyl)-4-hydroxy-5-oxo-2,5-dihydro-1H-pyrrol-1-yl]hexanoic acid	N	N
6042657	C16H14BrNO4	364.198	5-bromo-2-{[(4-methoxyphenyl)acetyl]amino}benzoic acid	N	N
6042924	C26H25NO7	463.492	6-[2-(1,3-benzodioxol-5-yl)-3-cinnamoyl-4-hydroxy-5-oxo-2,5-dihydro-1H-pyrrol-1-yl]hexanoic acid	N	N
6043061	C19H21ClN2O2	344.844	1-(3-chlorobenzyl)-4-(2-methoxybenzoyl)piperazine	N	N
6043238	C20H19FN2O	322.386	N-[4-(2-fluorophenyl)-3a,4,5,9b-tetrahydro-3H-cyclopenta[c]quinolin-8-yl]acetamide	N	N
6043599	C20H10N2O8	406.311	5-(6-nitro-1,3-dioxo-1H-benzo[de]isoquinolin-2(3H)-yl)isophthalic acid	N	N
6043610	C18H15FN4O2S	370.408	4-amino-N-{4-[2-(4-fluorophenyl)vinyl]-2-pyrimidinyl}benzenesulfonamide	N	N
6043631	C12H9N3O2	227.224	3-amino-2-(2-furyl)-4(3H)-quinazolinone	N	N
6043989	C19H16ClNO2	325.798	4-(4-chlorophenyl)-3a,4,5,9b-tetrahydro-3H-cyclopenta[c]quinoline-6-carboxylic acid	N	N
6044354	C18H15ClN4O2S	386.863	4-amino-N-{4-[2-(3-chlorophenyl)vinyl]-2-pyrimidinyl}benzenesulfonamide	N	N
6044356	C15H12N4O6S3	440.478	2-nitro-N-{4-[(1,3-thiazol-2-ylamino)sulfonyl]phenyl}benzenesulfonamide	N	N
6044377	C19H16N2O2S	336.416	N-(2-{[(4-methylphenyl)amino]carbonyl}phenyl)-2-thiophenecarboxamide	N	N
6044389	C24H27N5O6S2	545.641	N-{2-[4-(aminosulfonyl)phenyl]ethyl}-2-{[3-(1,3-benzodioxol-5-yl)-1-methylpropylidene]hydrazono}-4-oxo-1,3-thiazinane-6-carboxamide	N	N
6045051	C17H14N2O3	294.313	2-[(1-acetyl-1H-indol-3-yl)amino]benzoic acid	N	N
6045120	C19H11N3O3	329.318	[1-(1,3-benzodioxol-5-ylmethyl)-2-oxo-1,2-dihydro-3H-indol-3-ylidene]malononitrile	N	N
6045652	C16H11NO4	281.27	1-(1,3-benzodioxol-5-ylmethyl)-1H-indole-2,3-dione	N	N
6046315	C16H17N3O7	363.33	ethyl 1,6-dimethyl-4-(6-nitro-1,3-benzodioxol-5-yl)-2-oxo-1,2,3,4-tetrahydro-5-pyrimidinecarboxylate	N	N
6046506	C27H22BrFN4O2S	565.468	1-(4-fluorophenyl)-2,5-dioxo-3-pyrrolidinyl 5-(4-bromophenyl)-3-(4-methylphenyl)-4,5-dihydro-1H-pyrazole-1-carbimidothioate	N	N
6046623	C12H9N3OS2	275.353	6-(2-thienyl)-2,3-dihydropyrazolo[1,5-a]thieno[3,2-d]pyrimidin-9-ol	N	N
6046803	C13H9N3O6S2	367.361	N-{5-[(6-nitro-1,3-benzodioxol-5-yl)methylene]-4-oxo-2-thioxo-1,3-thiazolidin-3-yl}acetamide	N	N
6047040	C15H16N2O3	272.306	8-(acetylamino)-3a,4,5,9b-tetrahydro-3H-cyclopenta[c]quinoline-4-carboxylic acid	N	N
6047073	C15H10ClNO2	271.705	1-(2-chlorobenzyl)-1H-indole-2,3-dione	N	N
6047267	C20H24FNO4	361.417	1-adamantyl{[(4-fluorophenoxy)acetyl]amino}acetic acid	N	N
6047690	C13H8N2O2	224.221	2-(3-pyridinyl)-4H-3,1-benzoxazin-4-one	N	N
6047701	C16H11ClN2O6	362.729	7-chloro-1-ethyl-6-(5-nitro-2-furyl)-4-oxo-1,4-dihydro-3-quinolinecarboxylic acid	N	N
6047720	C19H14FN3O2	335.341	2-fluoro-N-{2-[(2-pyridinylamino)carbonyl]phenyl}benzamide	N	N
6047845	C18H15ClN2O2	326.785	4-(4-chlorophenyl)-8-nitro-3a,4,5,9b-tetrahydro-3H-cyclopenta[c]quinoline	N	N
6047864	C22H19ClN2O3	394.861	methyl 4-chloro-3-({[(diphenylmethyl)amino]carbonyl}amino)benzoate	N	N
6047891	C16H20N2O5S	352.412	4-{[4-(1-azepanylsulfonyl)phenyl]amino}-4-oxo-2-butenoic acid	N	N
6048125	C17H12BrNO4	374.193	6-bromo-N-(2-methoxyphenyl)-2-oxo-2H-chromene-3-carboxamide	N	N
6048453	C15H16N4O2	284.32	6-ethyl-3-(2-methoxyphenyl)-7-methyl[1,2,4]triazolo[4,3-a]pyrimidin-5(8H)-one	N	N
6048489	C17H16FN7O2S	401.425	7-(4-fluorobenzyl)-1,3-dimethyl-8-[(4-methyl-4H-1,2,4-triazol-3-yl)thio]-3,7-dihydro-1H-purine-2,6-dione	N	N
6048905	C19H15Cl2NO2	360.243	4-(2,3-dichlorophenyl)-3a,4,5,9b-tetrahydro-3H-cyclopenta[c]quinoline-6-carboxylic acid	N	N
6049524	C13H11N3OS	257.316	1-methyl-2-(methylthio)-6-oxo-4-phenyl-1,6-dihydro-5-pyrimidinecarbonitrile	N	N
6049750	C10H7IN2O3S2	394.211	N-{5-[(5-iodo-2-furyl)methylene]-4-oxo-2-thioxo-1,3-thiazolidin-3-yl}acetamide	N	N
6049793	C19H13BrO6	417.216	{2-bromo-4-[(1,3-dioxo-1,3-dihydro-2H-inden-2-ylidene)methyl]-6-methoxyphenoxy}acetic acid	N	N
6049803	C16H13NO6	315.285	4-[4-(acetylamino)phenoxy]phthalic acid	N	N
6049805	C19H16N2O3S	352.415	ethyl 4-{[4-(2-naphthyl)-1,3-thiazol-2-yl]amino}-4-oxo-2-butenoate	N	N
6049927	C17H16N2O4	312.328	3-[(4-hydroxyphenyl)amino]-1-(4-methoxyphenyl)-2,5-pyrrolidinedione	N	N
6050184	C13H16N2O4S	296.347	ethyl 4-{[3-(aminocarbonyl)-4,5-dimethyl-2-thienyl]amino}-4-oxo-2-butenoate	N	N
6050430	C23H22FNO2S	395.5	2-[(4-fluorobenzyl)thio]-N-(2-isopropoxyphenyl)benzamide	N	N
6053364	C15H17FN4O2	304.327	5-fluoro-N-(2-methoxyphenyl)-4-(4-morpholinyl)-2-pyrimidinamine	N	N
6053861	C17H14N6S	334.405	4-amino-5-(3,5-diphenyl-1H-pyrazol-1-yl)-4H-1,2,4-triazole-3-thiol	N	N
6054033	C16H17NO4S	319.382	4-[(carboxymethyl)thio]-2-methyl-3-propyl-6-quinolinecarboxylic acid	N	N
6054367	C22H21N5O2S2	451.573	2-(1,3-benzothiazol-2-ylthio)-N'-[2-oxo-1-(1-pyrrolidinylmethyl)-1,2-dihydro-3H-indol-3-ylidene]acetohydrazide	N	N
6054565	C20H16BrClN2O5	479.718	(4-{3-[(3-bromophenyl)amino]-2-cyano-3-oxo-1-propen-1-yl}-2-chloro-6-ethoxyphenoxy)acetic acid	N	N
6054581	C14H8BrN3O4	362.142	N-(3-bromophenyl)-2-cyano-3-(5-nitro-2-furyl)acrylamide	N	N
6055273	C18H18BrN3O2	388.267	N-(3-bromophenyl)-2-cyano-3-[5-(diethylamino)-2-furyl]acrylamide	N	N
6055750	C20H15N3O	313.362	2-(4-methylphenyl)-3-(2-pyridinyl)-4(3H)-quinazolinone	N	N
6056569	C21H13FN2O4S	408.411	1-(3-fluorophenyl)-5-{[5-(phenylthio)-2-furyl]methylene}-2,4,6(1H,3H,5H)-pyrimidinetrione	N	N
6057117	C20H20BrN3O4	446.304	1-(4-bromo-3-methylphenyl)-5-{[5-(diethylamino)-2-furyl]methylene}-2,4,6(1H,3H,5H)-pyrimidinetrione	N	N
6057597	C16H16N2O5	316.316	2-{[2-(2-furoylamino)benzoyl]amino}butanoic acid	N	N
6057824	C15H8FIN2O4	426.145	1-(2-fluorophenyl)-5-[(5-iodo-2-furyl)methylene]-2,4,6(1H,3H,5H)-pyrimidinetrione	N	N
6057949	C15H8FIN2O4	426.145	1-(3-fluorophenyl)-5-[(5-iodo-2-furyl)methylene]-2,4,6(1H,3H,5H)-pyrimidinetrione	N	N
6058759	C19H24N2O	296.416	4-tert-butyl-N-[3-(dimethylamino)phenyl]benzamide	N	N
6059377	C20H17BrN2O5	445.273	1-(4-bromo-3-methylphenyl)-5-(2,4-dimethoxybenzylidene)-2,4,6(1H,3H,5H)-pyrimidinetrione	N	N
6060495	C23H19NO2	341.413	2-{[2,5-dimethyl-1-(3-methylphenyl)-1H-pyrrol-3-yl]methylene}-1H-indene-1,3(2H)-dione	N	N
6060692	C16H11BrN2O4	375.181	1-(4-bromo-3-methylphenyl)-5-(2-furylmethylene)-2,4,6(1H,3H,5H)-pyrimidinetrione	N	N
6060848	C21H17N3OS	359.453	N-[1-(1H-benzimidazol-2-yl)-2-(2-thienyl)vinyl]-4-methylbenzamide	N	N
6061175	C14H14ClNO2S	295.79	[(8-chloro-3-ethyl-2-methyl-4-quinolinyl)thio]acetic acid	N	N
6061176	C18H20N2O3S	344.436	N-[1-(1-azepanylcarbonyl)-2-(2-furyl)vinyl]-2-thiophenecarboxamide	N	N
6061486	C15H13BrClN3O3	398.646	2-bromo-N-{2-[(2-chloro-4-nitrophenyl)amino]ethyl}benzamide	N	N
6061982	C17H14N2O3S	326.377	4-[(3-benzyl-4-oxo-1,3-thiazolidin-2-ylidene)amino]benzoic acid	N	N
6062767	C17H13IN2O3S	452.273	1-(4-ethylphenyl)-5-[(5-iodo-2-furyl)methylene]-2-thioxodihydro-4,6(1H,5H)-pyrimidinedione	N	N
6062798	C22H18N4O	354.415	N-[1-(1H-benzimidazol-2-yl)-2-(3-pyridinyl)vinyl]-4-methylbenzamide	N	N
6063715	C22H18N2O5	390.399	6-methoxy-5-nitro-3,4-dihydro-1(2H)-naphthalenone O-1-naphthoyloxime	N	N
6064417	C21H13FN2O4S	408.411	1-(2-fluorophenyl)-5-{[5-(phenylthio)-2-furyl]methylene}-2,4,6(1H,3H,5H)-pyrimidinetrione	N	N
6065806	C16H21NO6S	355.413	ethyl 2-{[ethoxy(oxo)acetyl]amino}-5,5-dimethyl-4,7-dihydro-5H-thieno[2,3-c]pyran-3-carboxylate	N	N
6066270	C17H14F3N5O2	377.329	5-(2-furyl)-N-3-pyridinyl-7-(trifluoromethyl)-4,5,6,7-tetrahydropyrazolo[1,5-a]pyrimidine-3-carboxamide	N	N
6066388	C21H23N3O4	381.435	1-(2-methoxyphenyl)-3-{[4-(4-morpholinyl)phenyl]amino}-2,5-pyrrolidinedione	N	N
6066737	C16H18ClF3N4OS	406.86	3-chloro-N-isobutyl-5-(2-thienyl)-7-(trifluoromethyl)-4,5,6,7-tetrahydropyrazolo[1,5-a]pyrimidine-2-carboxamide	N	N
6066784	C18H17ClN4O2S	388.879	N-(3-chlorophenyl)-N'-{5-[(2,4-dimethylphenoxy)methyl]-1,3,4-thiadiazol-2-yl}urea	N	N
6067205	C17H14F3N3O3	365.315	1-isonicotinoyl-3-(3-methoxyphenyl)-5-(trifluoromethyl)-4,5-dihydro-1H-pyrazol-5-ol	N	N
6067211	C22H27NO3	353.465	3,3,6,6-tetramethyl-9-(5-methyl-2-furyl)-3,4,6,7,9,10-hexahydro-1,8(2H,5H)-acridinedione	N	N
6067382	C18H17N3O3	323.354	2-({[2-(methylamino)-5-nitrophenyl]amino}methylene)-3,4-dihydro-1(2H)-naphthalenone	N	N
6067655	C18H24N4O3S2	408.545	2-({2-[4-(2-hydroxyethyl)-1-piperazinyl]-2-oxoethyl}thio)-5,6,7,8-tetrahydro[1]benzothieno[2,3-d]pyrimidin-4(3H)-one	N	N
6068129	C14H7F3N2O2S2	356.347	2-{[4-nitro-2-(trifluoromethyl)phenyl]thio}-1,3-benzothiazole	N	N
6068364	C19H23N3O3	341.413	2,6-dimethoxy-4-{[(4-phenyl-1-piperazinyl)imino]methyl}phenol	N	N
6068726	C14H16N2O2S	276.36	1-(4-sec-butylphenyl)-2-thioxodihydro-4,6(1H,5H)-pyrimidinedione	N	N
6068957	C18H13BrF3N3O4	472.221	3-(4-bromophenyl)-1-[(4-nitrophenyl)acetyl]-5-(trifluoromethyl)-4,5-dihydro-1H-pyrazol-5-ol	N	N
6069022	C17H11ClF3N3O4	413.743	1-(4-chlorobenzoyl)-3-(4-nitrophenyl)-5-(trifluoromethyl)-4,5-dihydro-1H-pyrazol-5-ol	N	N
6069320	C22H22N2O4S	410.496	5-{3-[2-(3-ethyl-5-methylphenoxy)ethoxy]benzylidene}-2-thioxodihydro-4,6(1H,5H)-pyrimidinedione	N	N
6069534	C21H17NO3S	363.439	1-benzyl-3-hydroxy-3-[2-oxo-2-(2-thienyl)ethyl]-1,3-dihydro-2H-indol-2-one	N	N
6070526	C25H22N2O4S2	478.593	5-{3-ethoxy-4-[2-(1-naphthylthio)ethoxy]benzylidene}-2-thioxodihydro-4,6(1H,5H)-pyrimidinedione	N	N
6070563	C25H23ClN4O4S	511.003	N~2~-(3-chlorophenyl)-N~1~-(1,5-dimethyl-3-oxo-2-phenyl-2,3-dihydro-1H-pyrazol-4-yl)-N~2~-(phenylsulfonyl)glycinamide	N	N
6071246	C14H14F3N3O3	329.281	ethyl 5-(2-furyl)-7-(trifluoromethyl)-4,5,6,7-tetrahydropyrazolo[1,5-a]pyrimidine-2-carboxylate	N	N
6071767	C27H20ClF3N6O2	552.948	11-chloro-N-(1,5-dimethyl-3-oxo-2-phenyl-2,3-dihydro-1H-pyrazol-4-yl)-7-(trifluoromethyl)-5,6-dihydrobenzo[h]pyrazolo[5,1-b]quinazoline-10-carboxamide	N	N
6072601	C15H16N2O4S	320.37	5-(2-hydroxy-3-methoxybenzylidene)-2-(4-morpholinyl)-1,3-thiazol-4(5H)-one	N	N
6072630	C24H19N3O7	461.435	1-(3,5-dimethylphenyl)-5-{[5-(2-methoxy-5-nitrophenyl)-2-furyl]methylene}-2,4,6(1H,3H,5H)-pyrimidinetrione	N	N
6072667	C31H26N6O3S	562.655	2-({5-[3-(1,3-dioxo-1H-benzo[de]isoquinolin-2(3H)-yl)propyl]-4-phenyl-4H-1,2,4-triazol-3-yl}thio)-N-(2-pyridinylmethyl)acetamide	N	N
6073081	C15H10Cl2N4OS	365.243	N-(3,4-dichlorophenyl)-N'-(5-phenyl-1,3,4-thiadiazol-2-yl)urea	N	N
6073180	C15H18N2O2S	290.387	5-[(5-methyl-2-furyl)methylene]-2-(4-methyl-1-piperidinyl)-1,3-thiazol-4(5H)-one	N	N
6073502	C14H15NO2S	261.345	N-(2-methylbenzyl)benzenesulfonamide	N	N
6074080	C15H15N3O2	269.306	5-(methoxymethyl)-2-(4-methylphenyl)pyrazolo[1,5-a]pyrimidin-7(4H)-one	N	N
6074249	C16H13N3O5S2	391.427	N-[4-({[5-(2-furylmethylene)-4-oxo-1,3-thiazolidin-2-ylidene]amino}sulfonyl)phenyl]acetamide	N	N
6074396	C22H13ClN2O5S	452.876	2-chloro-5-{5-[(4,6-dioxo-1-phenyl-2-thioxotetrahydro-5(2H)-pyrimidinylidene)methyl]-2-furyl}benzoic acid	N	N
6074416	C14H18INO2S	391.273	2-ethoxy-6-iodo-4-(1-piperidinylcarbonothioyl)phenol	N	N
6074928	C18H17F3N2O2S	382.408	N-(2,4-dimethylphenyl)-2-[(trifluoroacetyl)amino]-5,6-dihydro-4H-cyclopenta[b]thiophene-3-carboxamide	N	N
6075528	C27H28N4O6S	536.611	N~2~-(2,4-dimethoxyphenyl)-N~1~-(1,5-dimethyl-3-oxo-2-phenyl-2,3-dihydro-1H-pyrazol-4-yl)-N~2~-(phenylsulfonyl)glycinamide	N	N
6075635	C9H11N3OS	209.272	2-[(2,5-dimethyl-1H-pyrrol-1-yl)imino]-1,3-thiazolidin-4-one	N	N
6075898	C22H21FN2O3S	412.487	N~2~-(2,4-dimethylphenyl)-N~1~-(2-fluorophenyl)-N~2~-(phenylsulfonyl)glycinamide	N	N
6076078	C25H30N2O4S	454.593	N~1~-1-adamantyl-N~2~-(4-methoxyphenyl)-N~2~-(phenylsulfonyl)glycinamide	N	N
6076694	C21H25NO	307.44	N-isopropyl-2,2-bis(3-methylphenyl)cyclopropanecarboxamide	N	N
6077340	C17H14Cl2N2O2	349.219	1-(4-chlorobenzoyl)-5-(4-chlorophenyl)-3-methyl-4,5-dihydro-1H-pyrazol-5-ol	N	N
6077807	C15H8BrFN2O3S	395.209	5-[(5-bromo-2-furyl)methylene]-1-(4-fluorophenyl)-2-thioxodihydro-4,6(1H,5H)-pyrimidinedione	N	N
6078037	C21H18BrF3N4OS	511.367	3-bromo-N-[2-(methylthio)phenyl]-5-phenyl-7-(trifluoromethyl)-4,5,6,7-tetrahydropyrazolo[1,5-a]pyrimidine-2-carboxamide	N	N
6078064	C13H16N4O3	276.297	4-{[(3,5-dimethyl-4H-1,2,4-triazol-4-yl)imino]methyl}-2,6-dimethoxyphenol	N	N
6078070	C23H24N2O4S	424.523	5-{4-[2-(4-tert-butylphenoxy)ethoxy]benzylidene}-2-thioxodihydro-4,6(1H,5H)-pyrimidinedione	N	N
6078453	C21H26F3N5O3	453.468	5-(4-methoxyphenyl)-N-[2-(4-morpholinyl)ethyl]-7-(trifluoromethyl)-4,5,6,7-tetrahydropyrazolo[1,5-a]pyrimidine-2-carboxamide	N	N
6079242	C18H17NO6	343.339	ethyl {3-[2-(2-furyl)-2-oxoethyl]-3-hydroxy-2-oxo-2,3-dihydro-1H-indol-1-yl}acetate	N	N
6079408	C17H13N3O6	355.31	1-(3,5-dimethylphenyl)-5-[(5-nitro-2-furyl)methylene]-2,4,6(1H,3H,5H)-pyrimidinetrione	N	N
6079646	C24H20ClNO	373.886	N-(2-chlorophenyl)-15-methyltetracyclo[6.6.2.0~2,7~.0~9,14~]hexadeca-2,4,6,9,11,13-hexaene-15-carboxamide	N	N
6079671	C15H8ClNO4S2	365.816	2-chloro-5-{5-[(4-oxo-2-thioxo-1,3-thiazolidin-5-ylidene)methyl]-2-furyl}benzoic acid	N	N
6083967	C14H11NO5	273.247	2-{[3-(2-furyl)acryloyl]amino}-5-hydroxybenzoic acid	N	N
6084042	C16H19NO6	321.333	diethyl [(2,3-dihydro-1,4-benzodioxin-6-ylamino)methylene]malonate	N	N
6084387	C16H11NO3	265.271	1-hydroxy-3,4-diphenyl-1H-pyrrole-2,5-dione	N	N
6085276	C12H15NO2	205.259	N-allyl-2-(3-methylphenoxy)acetamide	N	N
6085317	C14H18N2O3	262.311	1-(phenoxyacetyl)-4-piperidinecarboxamide	N	N
6085943	C26H18N4O4	450.458	N,N'-(2,5-pyrimidinediyldi-4,1-phenylene)di(2-furamide)	N	N
6086624	C16H20ClNO6	357.794	diethyl {[(4-chloro-2,5-dimethoxyphenyl)amino]methylene}malonate	N	N
6086959	C17H11N3O8S	417.357	4-[(2,4,6-trioxotetrahydro-5(2H)-pyrimidinylidene)methyl]phenyl 4-nitrobenzenesulfonate	N	N
6088364	C17H17ClN2O3	332.79	2-(4-chlorophenyl)-N'-{[(3-methylphenoxy)acetyl]oxy}ethanimidamide	N	N
6088427	C16H20N2O	256.351	1-(cyclohexylcarbonyl)-2-phenyl-4,5-dihydro-1H-imidazole	N	N
6089544	C15H11IN2O5	426.17	5-iodo-2-[(3-methyl-4-nitrobenzoyl)amino]benzoic acid	N	N
6090401	C21H16ClNO3	365.82	5-chloro-2-[(diphenylacetyl)amino]benzoic acid	N	N
6091050	C15H13BrN2O3	349.186	4-bromo-N'-[(phenoxyacetyl)oxy]benzenecarboximidamide	N	N
6092933	C16H13FN2S	284.358	4-(4-fluorophenyl)-6-phenyl-3,4-dihydro-2(1H)-pyrimidinethione	N	N
6094072	C19H24BrNO2	378.313	N-2-adamantyl-2-(2-bromo-4-methylphenoxy)acetamide	N	N
6094117	C21H20N2O3	348.405	N'-{[(3-methylphenoxy)acetyl]oxy}-2-(1-naphthyl)ethanimidamide	N	N
6096478	C22H20N2O6	408.415	benzyl N-[2-(2-furoylamino)-3-(2-furyl)acryloyl]-beta-alaninate	N	N
6096848	C17H18N2O3S	330.409	ethyl 7-methyl-5-(4-methylphenyl)-3-oxo-2,3-dihydro-5H-[1,3]thiazolo[3,2-a]pyrimidine-6-carboxylate	N	N
6098041	C14H14N2O6S	338.341	N-(3,5-dimethoxyphenyl)-4-nitrobenzenesulfonamide	N	N
6099273	C18H15NO2	277.326	3-(5-methyl-2-furyl)-N-1-naphthylacrylamide	N	N
6100542	C16H12N2O4S	328.349	N-1-naphthyl-4-nitrobenzenesulfonamide	N	N
6100837	C13H10N4O4	286.249	methyl [2-(1,3-benzoxazol-2-ylamino)-5-oxo-1,5-dihydro-4H-imidazol-4-ylidene]acetate	N	N
6101004	C17H10Cl2N2O2S2	409.315	3-(1,3-benzothiazol-2-ylthio)-1-(2,5-dichlorophenyl)-2,5-pyrrolidinedione	N	N
6101277	C18H15BrN2OS	387.301	5-(4-bromobenzylidene)-2-[(2,3-dimethylphenyl)amino]-1,3-thiazol-4(5H)-one	N	N
6102365	C19H17FN2O4S	388.421	2-[(4-fluorophenyl)amino]-5-(3,4,5-trimethoxybenzylidene)-1,3-thiazol-4(5H)-one	N	N
6102948	C18H25ClN6O4	424.891	2-(4-chloro-2-methylphenoxy)-N-[2-({4-(dimethylamino)-6-[methoxy(methyl)amino]-1,3,5-triazin-2-yl}oxy)ethyl]acetamide	N	N
6104445	C13H12Cl3NO4S	384.668	2,2,2-trichloro-N-(1,1-dioxido-2,3-dihydro-3-thienyl)-N-(2-methoxyphenyl)acetamide	N	N
6105180	C17H19NO3	285.346	10-(2-hydroxyethyl)-2,3,6,7-tetrahydro-1H,5H,11H-pyrano[2,3-f]pyrido[3,2,1-ij]quinolin-11-one	N	N
6105490	C15H14F3NO5S	377.342	ethyl 2-[(1,1-dioxido-2,3-dihydro-3-thienyl)(trifluoroacetyl)amino]benzoate	N	N
6107210	C19H23Cl2NO	352.307	N-(2,5-dichlorophenyl)-3,5-dimethyl-1-adamantanecarboxamide	N	N
6110323	C11H10F3NO2S	277.267	(1,1-dioxido-2,3-dihydro-3-thienyl)[3-(trifluoromethyl)phenyl]amine	N	N
6110759	C22H20N2O7S2	488.542	2-({[4-oxo-2-thioxo-5-(3,4,5-trimethoxybenzylidene)-1,3-thiazolidin-3-yl]acetyl}amino)benzoic acid	N	N
6111289	C24H24N2O5S2	484.597	3-[2-(3,4-dihydro-1(2H)-quinolinyl)-2-oxoethyl]-2-thioxo-5-(3,4,5-trimethoxybenzylidene)-1,3-thiazolidin-4-one	N	N
6112934	C13H12ClNO2S	281.763	N-(2-chlorobenzyl)benzenesulfonamide	N	N
6113387	C13H13NO3	231.253	N-(2-furylmethyl)-3-(5-methyl-2-furyl)acrylamide	N	N
6113838	C19H15F3N2O3	376.338	4-(4-nitrophenyl)-8-(trifluoromethoxy)-3a,4,5,9b-tetrahydro-3H-cyclopenta[c]quinoline	N	N
6118181	C17H11NO5	309.281	1-(2-furyl)-3-[5-(3-nitrophenyl)-2-furyl]-2-propen-1-one	N	N
6120524	C19H23BrN2O2	391.311	4-bromo-2-{[4-(2-methoxybenzyl)-1-piperazinyl]methyl}phenol	N	N
6121578	C19H23FN2O2	330.406	2-{[4-(4-fluorobenzyl)-1-piperazinyl]methyl}-4-methoxyphenol	N	N
6121780	C33H26N2O6	546.585	4-(7,7-dimethyl-9,11-dioxo-6,7,8,9,10,11-hexahydro-5H-indeno[1,2-b]quinolin-10-yl)phenyl 3-(4-nitrophenyl)acrylate	N	N
6122042	C18H16N2O2S	324.404	3-ethyl-2-[(2-oxo-2-phenylethyl)thio]-4(3H)-quinazolinone	N	N
6122637	C26H25NO4	415.493	10-(3-ethoxy-4-hydroxyphenyl)-7,7-dimethyl-6,7,8,10-tetrahydro-5H-indeno[1,2-b]quinoline-9,11-dione	N	N
6123979	C17H9F6NO2	373.257	N-[3,5-bis(trifluoromethyl)phenyl]-1-benzofuran-2-carboxamide	N	N
6125900	C21H19N3OS	361.469	5-{[(4-methyl-2-pyrimidinyl)thio]acetyl}-10,11-dihydro-5H-dibenzo[b,f]azepine	N	N
6126030	C17H18ClNO3	319.791	N-(5-chloro-2-methoxyphenyl)-2-phenoxybutanamide	N	N
6126650	C21H22BrN3O3	444.332	4-{3-(4-bromophenyl)-5-[4-(dimethylamino)phenyl]-4,5-dihydro-1H-pyrazol-1-yl}-4-oxobutanoic acid	N	N
6127551	C15H19ClN2O2S	326.848	N'-(1-bicyclo[2.2.1]hept-2-ylethylidene)-4-chlorobenzenesulfonohydrazide	N	N
6129167	C11H10N2O2	202.215	5-methyl-N-3-pyridinyl-2-furamide	N	N
6129349	C13H18N2O3	250.3	4-methyl-N-(1-methylbutyl)-3-nitrobenzamide	N	N
6130491	C17H21N3O2S3	395.568	3-[4-(4-methyl-1-piperazinyl)-4-oxobutyl]-5-(2-thienylmethylene)-2-thioxo-1,3-thiazolidin-4-one	N	N
6130987	C16H13Cl2FNO2P	372.166	N-[2,2-dichloro-1-(diphenylphosphoryl)vinyl]-2-fluoroacetamide	N	N
6131112	C10H10N2O3S2	270.331	N-{[(2-oxotetrahydro-3-thienyl)amino]carbonothioyl}-2-furamide	N	N
6131142	C19H17NO3	307.352	2-(4-isopropoxyphenyl)-4-quinolinecarboxylic acid	N	N
6131265	C18H14BrNO3	372.221	6-bromo-2-(4-ethoxyphenyl)-4-quinolinecarboxylic acid	N	N
6131441	C20H19NO4	337.379	2-(3,4-diethoxyphenyl)-4-quinolinecarboxylic acid	N	N
6131498	C15H10BrNO3	332.156	6-bromo-2-(5-methyl-2-furyl)-4-quinolinecarboxylic acid	N	N
6131615	C18H15NO3	293.325	2-(2-ethoxyphenyl)-4-quinolinecarboxylic acid	N	N
6131668	C20H19NO3	321.379	2-(4-butoxyphenyl)-4-quinolinecarboxylic acid	N	N
6131938	C19H17NO2	291.353	2-(4-isopropylphenyl)-4-quinolinecarboxylic acid	N	N
6132223	C15H10ClNO2S	303.769	2-(5-chloro-2-thienyl)-3-methyl-4-quinolinecarboxylic acid	N	N
6132357	C17H12BrNO3	358.194	6-bromo-2-(3-methoxyphenyl)-4-quinolinecarboxylic acid	N	N
6132396	C17H10BrNO4	372.178	2-(1,3-benzodioxol-5-yl)-6-bromo-4-quinolinecarboxylic acid	N	N
6132429	C10H7Cl3N2O2S	325.602	[1-(1,3-benzoxazol-2-ylthio)-2,2,2-trichloroethyl]formamide	N	N
6132470	C19H23NO3	313.4	3-[(benzylamino)carbonyl]-7-(1-methylethylidene)bicyclo[2.2.1]heptane-2-carboxylic acid	N	N
6133147	C20H16BrNO4	414.259	methyl 1-(4-bromophenyl)-4-(4-hydroxybenzylidene)-2-methyl-5-oxo-4,5-dihydro-1H-pyrrole-3-carboxylate	N	N
6134067	C18H21NO5S2	395.5	2-[5-(4-butoxy-3-methoxybenzylidene)-4-oxo-2-thioxo-1,3-thiazolidin-3-yl]propanoic acid	N	N
6135432	C21H17FN2O	332.381	2-(2-fluorophenyl)-3-(4-methylphenyl)-2,3-dihydro-4(1H)-quinazolinone	N	N
6136059	C13H10N2O5S2	338.363	methyl [5-(3-nitrobenzylidene)-4-oxo-2-thioxo-1,3-thiazolidin-3-yl]acetate	N	N
6136959	C16H10Cl2O3S	353.226	1-naphthyl 2,5-dichlorobenzenesulfonate	N	N
6137264	C14H12BrNO2	306.161	N-(4-bromophenyl)-3-(5-methyl-2-furyl)acrylamide	N	N
6137752	C20H18N2O3	334.378	3-(2-furylmethyl)-2-(4-methoxyphenyl)-2,3-dihydro-4(1H)-quinazolinone	N	N
6137769	C11H9NO4S2	283.327	methyl [5-(2-furylmethylene)-4-oxo-2-thioxo-1,3-thiazolidin-3-yl]acetate	N	N
6138966	C16H11NO3S	297.335	N-(4-oxo-2,5-cyclohexadien-1-ylidene)-2-naphthalenesulfonamide	N	N
6139710	C15H15NO3	257.292	N-(2-methoxyphenyl)-3-(5-methyl-2-furyl)acrylamide	N	N
6140236	C19H17NO5	339.351	methyl 1-(2-furylmethyl)-4-(4-hydroxybenzylidene)-2-methyl-5-oxo-4,5-dihydro-1H-pyrrole-3-carboxylate	N	N
6140427	C20H18N2O2S	350.443	5-methyl-2-phenyl-4-[3-(3-thietanyloxy)benzylidene]-2,4-dihydro-3H-pyrazol-3-one	N	N
6140731	C26H18O6	426.43	3,3'-[(4-methylphenyl)methylene]bis(4-hydroxy-2H-chromen-2-one)	N	N
6141861	C18H14BrClN2O2	405.681	1-(4-bromophenyl)-3-chloro-4-[(4-ethylphenyl)amino]-1H-pyrrole-2,5-dione	N	N
6142366	C20H19ClN2O2	354.84	3-chloro-1-(2,4-dimethylphenyl)-4-[(2-phenylethyl)amino]-1H-pyrrole-2,5-dione	N	N
6143278	C22H25NO6	399.448	dimethyl 2-{[(2-isopropyl-5-methylphenoxy)acetyl]amino}terephthalate	N	N
6144467	C14H14N2O5S	322.342	ethyl 4-{[(2,4-dioxo-1,3-thiazolidin-5-yl)acetyl]amino}benzoate	N	N
6145675	C12H7BrFNO3S	344.161	N-(3-bromo-4-oxo-2,5-cyclohexadien-1-ylidene)-4-fluorobenzenesulfonamide	N	N
6145912	C14H12N2O4	272.263	3-(5-methyl-2-furyl)-N-(4-nitrophenyl)acrylamide	N	N
6146639	C22H22O6	382.417	methyl {[3-(4-tert-butylphenoxy)-4-oxo-4H-chromen-7-yl]oxy}acetate	N	N
6146729	C18H14N2O5	338.323	1-(4-morpholinyl)-4-nitroanthra-9,10-quinone	N	N
6146856	C19H14Cl2N2O2	373.242	2-(2,6-dichlorophenyl)-3-(2-furylmethyl)-2,3-dihydro-4(1H)-quinazolinone	N	N
6147281	C19H14ClN3O3S	399.859	N-[({3-[(2-chlorobenzoyl)amino]phenyl}amino)carbonothioyl]-2-furamide	N	N
6147389	C19H27NO2S	333.497	N-[1-(2-adamantyl)ethyl]-4-methylbenzenesulfonamide	N	N
6147581	C14H13NO3S	275.329	2,4-dimethyl-N-(4-oxo-2,5-cyclohexadien-1-ylidene)benzenesulfonamide	N	N
6147583	C17H11Cl3N2O3	397.648	3-chloro-1-(2,3-dichlorophenyl)-4-[(2-methoxyphenyl)amino]-1H-pyrrole-2,5-dione	N	N
6149169	C11H9N3O2S	247.277	N-[(3-pyridinylamino)carbonothioyl]-2-furamide	N	N
6150532	C16H18N2O3S	318.397	N-(4-{[(2,5-dimethylphenyl)sulfonyl]amino}phenyl)acetamide	N	N
6151122	C18H16N2O2S	324.404	2-[(3,4-dimethylphenyl)amino]-5-(4-hydroxybenzylidene)-1,3-thiazol-4(5H)-one	N	N
6151197	C19H14Cl2N2O2	373.242	2-(2,4-dichlorophenyl)-3-(2-furylmethyl)-2,3-dihydro-4(1H)-quinazolinone	N	N
6151779	C10H9ClN2O	208.649	4-chloro-2-(5-methyl-1H-pyrazol-3-yl)phenol	N	N
6152440	C29H25N5O2	475.555	2-[3-(1H-1,2,3-benzotriazol-1-ylmethyl)-4-methoxyphenyl]-3-(4-methylphenyl)-2,3-dihydro-4(1H)-quinazolinone	N	N
6153051	C11H5NNa2O7S2	373.273	2-oxo-1,2-dihydrobenzo[cd]indole-6,8-disulfonate	N	N
6153547	C16H15NO2	253.303	1-(2-phenylethyl)-3a,7a-dihydro-1H-indole-2,3-dione	N	N
6154199	C17H13ClN4O6S	436.833	5-chloro-N-(4-{[(5-methyl-3-isoxazolyl)amino]sulfonyl}phenyl)-2-nitrobenzamide	N	N
6156152	C13H10BrNO3S	340.198	5-bromo-2-[(2-thienylacetyl)amino]benzoic acid	N	N
6157897	C16H13BrN2O3	361.198	5-[(4-bromophenoxy)methyl]-3-(4-methoxyphenyl)-1,2,4-oxadiazole	N	N
6158537	C17H18ClN3O2S	363.869	N-({[3-chloro-4-(1-piperidinyl)phenyl]amino}carbonothioyl)-2-furamide	N	N
6159072	C20H21N3O3S	383.473	3-(diphenylmethyl)-7,7-bis(hydroxymethyl)-3,4-dihydro-2H-[1,3]thiazolo[3,2-a][1,3,5]triazin-6(7H)-one	N	N
6161621	C17H14N2O2	278.313	3-(5-methyl-2-furyl)-N-8-quinolinylacrylamide	N	N
6162107	C17H18N2S	282.41	4-[(3,3-dimethyl-3,4-dihydro-1-isoquinolinyl)thio]aniline	N	N
6163136	C15H13Cl2NOS	326.247	2-[(2,4-dichlorophenyl)thio]-N-(2-methylphenyl)acetamide	N	N
6164477	C15H13NO2	239.276	1-benzyl-3a,7a-dihydro-1H-indole-2,3-dione	N	N
6165447	C13H12O3	216.239	7-[(2-methyl-2-propen-1-yl)oxy]-2H-chromen-2-one	N	N
6166182	C14H10BrFN2O4	369.149	5-bromo-N-(4-fluoro-3-nitrophenyl)-2-methoxybenzamide	N	N
6166672	C18H16FN3O2S	357.41	1-(2-fluorophenyl)-2-thioxo-5-[(1,2,5-trimethyl-1H-pyrrol-3-yl)methylene]dihydro-4,6(1H,5H)-pyrimidinedione	N	N
6166871	C23H15FN2O2S	402.451	2-{3-[(2-fluorobenzyl)oxy]benzylidene}[1,3]thiazolo[3,2-a]benzimidazol-3(2H)-one	N	N
6167869	C23H25NO4S2	443.588	5-{4-[2-(3,4-dimethylphenoxy)ethoxy]-3-ethoxybenzylidene}-3-methyl-2-thioxo-1,3-thiazolidin-4-one	N	N
6168516	C26H19NO6	441.444	4-{5-[3-(methoxycarbonyl)-2-methyl-5-oxo-4,5-dihydro-1H-indeno[1,2-b]pyridin-4-yl]-2-furyl}benzoic acid	N	N
6169582	C24H18N4O5S	474.499	1-(3,5-dimethylphenyl)-5-{4-[(5-nitro-2-pyridinyl)oxy]benzylidene}-2-thioxodihydro-4,6(1H,5H)-pyrimidinedione	N	N
6169786	C17H19Cl2NO	324.253	N-2-adamantyl-2,4-dichlorobenzamide	N	N
6170712	C21H20BrNO4S2	494.43	5-(5-bromo-2-{2-[2-(4-methylphenoxy)ethoxy]ethoxy}benzylidene)-2-thioxo-1,3-thiazolidin-4-one	N	N
6171002	C15H11FN4O4	330.278	5,5'-[(4-fluorophenyl)methylene]di(4,6-pyrimidinediol)	N	N
6172179	C22H26N4O3	394.478	N-{4-[2-(4-tert-butylphenoxy)ethoxy]-3-methoxybenzylidene}-4H-1,2,4-triazol-4-amine	N	N
6172262	C23H24N2O5S	440.522	N~1~-(2-ethoxyphenyl)-N~2~-(2-methoxyphenyl)-N~2~-(phenylsulfonyl)glycinamide	N	N
6172799	C14H17BrN2O2	325.208	1-(4-bromophenyl)-N-isopropyl-5-oxo-3-pyrrolidinecarboxamide	N	N
6173026	C14H11FN4OS	302.332	2-ethyl-6-(4-fluorobenzylidene)-5-imino-5,6-dihydro-7H-[1,3,4]thiadiazolo[3,2-a]pyrimidin-7-one	N	N
6173072	C26H17F3N2O5	494.431	4-cinnamoyl-3-hydroxy-5-(2-nitrophenyl)-1-[3-(trifluoromethyl)phenyl]-1,5-dihydro-2H-pyrrol-2-one	N	N
6173711	C20H18N2O2	318.379	N-(4-methylbenzyl)-N'-1-naphthylethanediamide	N	N
6175092	C20H23NO5	357.41	methyl 4-(2-methoxybenzylidene)-2-methyl-5-oxo-1-(tetrahydro-2-furanylmethyl)-4,5-dihydro-1H-pyrrole-3-carboxylate	N	N
6176414	C14H11N3O2S	285.327	N-2,1,3-benzothiadiazol-4-yl-3-methoxybenzamide	N	N
6177409	C14H12F3NO3	299.252	methyl 2-methyl-5-oxo-1-[3-(trifluoromethyl)phenyl]-4,5-dihydro-1H-pyrrole-3-carboxylate	N	N
6177583	C19H22N2O5S	390.462	ethyl 2-{[N-(4-methylphenyl)-N-(methylsulfonyl)glycyl]amino}benzoate	N	N
6177891	C17H13N3O5S	371.374	5-{[5-(3,4-dimethyl-5-nitrophenyl)-2-furyl]methylene}-2-thioxodihydro-4,6(1H,5H)-pyrimidinedione	N	N
6178154	C19H19N3O2S	353.446	1-(3-methylphenyl)-2-thioxo-5-[(1,2,5-trimethyl-1H-pyrrol-3-yl)methylene]dihydro-4,6(1H,5H)-pyrimidinedione	N	N
6178208	C28H33BrO5	529.476	9-[4-(allyloxy)-3-bromo-5-ethoxyphenyl]-3,3,6,6-tetramethyl-3,4,5,6,7,9-hexahydro-1H-xanthene-1,8(2H)-dione	N	N
6180462	C28H21ClFNO4	489.935	methyl 4-{3-chloro-4-[(4-fluorobenzyl)oxy]phenyl}-2-methyl-5-oxo-4,5-dihydro-1H-indeno[1,2-b]pyridine-3-carboxylate	N	N
6180618	C23H23ClN2O3S	442.968	N~1~-(2-chlorophenyl)-N~2~-(4-isopropylphenyl)-N~2~-(phenylsulfonyl)glycinamide	N	N
6180667	C13H11N3O	225.252	2-methyl-7-phenylpyrazolo[1,5-a]pyrimidin-5-ol	N	N
6180704	C26H20N2O5	440.46	4-cinnamoyl-3-hydroxy-1-(2-methylphenyl)-5-(4-nitrophenyl)-1,5-dihydro-2H-pyrrol-2-one	N	N
6181054	C26H20N2O5S	472.524	3-[(4-{[1-(4-methylphenyl)-4,6-dioxo-2-thioxotetrahydro-5(2H)-pyrimidinylidene]methyl}phenoxy)methyl]benzoic acid	N	N
6181195	C21H24N2O4	368.436	N-[2-(3,4-dimethoxyphenyl)ethyl]-5-oxo-1-phenyl-3-pyrrolidinecarboxamide	N	N
6184114	C25H33N3O5	455.559	N-[4-(4-acetyl-1-piperazinyl)phenyl]-3,4,5-triethoxybenzamide	N	N
6184254	C18H22N2O4S	362.451	N~2~-(2-ethylphenyl)-N~1~-(3-methoxyphenyl)-N~2~-(methylsulfonyl)glycinamide	N	N
6184764	C15H14N2O4S	318.354	4-[2-(phenylsulfonyl)carbonohydrazonoyl]phenyl acetate	N	N
6185084	C27H23BrN2O4S	551.463	2-(5-bromo-2-{2-[2-(4-methylphenoxy)ethoxy]ethoxy}benzylidene)[1,3]thiazolo[3,2-a]benzimidazol-3(2H)-one	N	N
6185611	C24H22N4O2S	430.533	1-(3,4-dimethylphenyl)-5-{[2,5-dimethyl-1-(3-pyridinyl)-1H-pyrrol-3-yl]methylene}-2-thioxodihydro-4,6(1H,5H)-pyrimidinedione	N	N
6186284	C15H12N4O4S	344.351	N-(5-methyl-2,1,3-benzothiadiazol-4-yl)-2-(2-nitrophenoxy)acetamide	N	N
6187322	C23H19NO3S2	421.541	5-[3-methoxy-4-(1-naphthylmethoxy)benzylidene]-3-methyl-2-thioxo-1,3-thiazolidin-4-one	N	N
6187654	C20H14BrNO3	396.243	2-bromo-N-(2-methoxydibenzo[b,d]furan-3-yl)benzamide	N	N
6189064	C19H15BrFNO3S2	468.367	5-{3-bromo-5-ethoxy-4-[(4-fluorobenzyl)oxy]benzylidene}-2-thioxo-1,3-thiazolidin-4-one	N	N
6190013	C15H7Cl2N3O5S	412.21	5-{[5-(2,5-dichloro-4-nitrophenyl)-2-furyl]methylene}-2-thioxodihydro-4,6(1H,5H)-pyrimidinedione	N	N
6190191	C11H12N2O2S	236.294	5-[(1,2,5-trimethyl-1H-pyrrol-3-yl)methylene]-1,3-thiazolidine-2,4-dione	N	N
6190924	C26H20N2O5S	472.524	3-[(4-{[1-(2-methylphenyl)-4,6-dioxo-2-thioxotetrahydro-5(2H)-pyrimidinylidene]methyl}phenoxy)methyl]benzoic acid	N	N
6191238	C14H13FN2O3S	308.334	N~2~-(4-fluorophenyl)-N~2~-(phenylsulfonyl)glycinamide	N	N
6191746	C19H15N3O6S2	445.476	ethyl 7-methyl-2-[(5-nitro-2-furyl)methylene]-3-oxo-5-(2-thienyl)-2,3-dihydro-5H-[1,3]thiazolo[3,2-a]pyrimidine-6-carboxylate	N	N
6192052	C14H18INO	343.21	1-(4-iodobenzoyl)-2,6-dimethylpiperidine	N	N
6192916	C18H19BrN2O4S	439.331	N-(3-bromophenyl)-N-[2-(4-morpholinyl)-2-oxoethyl]benzenesulfonamide (non-preferred name)	N	N
6193752	C20H16BrClN2O3S	479.783	N~2~-(3-bromophenyl)-N~1~-(4-chlorophenyl)-N~2~-(phenylsulfonyl)glycinamide	N	N
6193990	C22H17ClN4O2S	436.923	1-(4-chlorophenyl)-5-{[2,5-dimethyl-1-(3-pyridinyl)-1H-pyrrol-3-yl]methylene}-2-thioxodihydro-4,6(1H,5H)-pyrimidinedione	N	N
6194121	C17H12N2O5S	356.36	methyl 4-{5-[(4,6-dioxo-2-thioxotetrahydro-5(2H)-pyrimidinylidene)methyl]-2-furyl}benzoate	N	N
6195271	C22H18N4O2S	402.478	5-{[2,5-dimethyl-1-(3-pyridinyl)-1H-pyrrol-3-yl]methylene}-1-phenyl-2-thioxodihydro-4,6(1H,5H)-pyrimidinedione	N	N
6195460	C13H17BrN2O4S	377.259	N-(4-bromophenyl)-N-[2-(4-morpholinyl)-2-oxoethyl]methanesulfonamide (non-preferred name)	N	N
6195783	C15H12ClN3O2S	333.799	N-2,1,3-benzothiadiazol-4-yl-3-chloro-4-ethoxybenzamide	N	N
6196361	C17H20INO	381.259	N-1-adamantyl-2-iodobenzamide	N	N
6196459	C18H13ClN4O2S	384.847	6-{[5-(4-chlorophenyl)-2-furyl]methylene}-2-ethyl-5-imino-5,6-dihydro-7H-[1,3,4]thiadiazolo[3,2-a]pyrimidin-7-one	N	N
6196472	C9H16N2O3	200.239	N-allyl-N'-(3-methoxypropyl)ethanediamide	N	N
6196481	C19H17N3O6	383.364	5-{[5-(3,4-dimethyl-5-nitrophenyl)-2-furyl]methylene}-1,3-dimethyl-2,4,6(1H,3H,5H)-pyrimidinetrione	N	N
6198222	C21H13BrN2O4S2	501.381	3-benzyl-5-{[5-(2-bromo-4-nitrophenyl)-2-furyl]methylene}-2-thioxo-1,3-thiazolidin-4-one	N	N
6199444	C26H20N2O5S	472.524	3-[(4-{[1-(3-methylphenyl)-4,6-dioxo-2-thioxotetrahydro-5(2H)-pyrimidinylidene]methyl}phenoxy)methyl]benzoic acid	N	N
6200430	C19H17NO4S2	387.48	5-{4-[2-(3-methoxyphenoxy)ethoxy]benzylidene}-2-thioxo-1,3-thiazolidin-4-one	N	N
6200929	C27H26N2O5S	490.583	N~2~-(2,4-dimethoxyphenyl)-N~2~-[(4-methylphenyl)sulfonyl]-N~1~-2-naphthylglycinamide	N	N
6201003	C20H14N2O3	330.346	1-phenyl-4-[(5-phenyl-2-furyl)methylene]-3,5-pyrazolidinedione	N	N
6201136	C13H7BrClFN2O3	373.568	5-bromo-2-chloro-N-(4-fluoro-3-nitrophenyl)benzamide	N	N
6201615	C23H17N3O6S	463.472	2-[(3-methyl-5-oxo-1-phenyl-1,5-dihydro-4H-pyrazol-4-ylidene)methyl]phenyl 2-nitrobenzenesulfonate	N	N
6201866	C18H21ClN2O4S	396.896	N~2~-(3-chloro-4-methoxyphenyl)-N~1~-(2,5-dimethylphenyl)-N~2~-(methylsulfonyl)glycinamide	N	N
6201976	C22H16N2O5	388.383	methyl 4-{5-[(3,5-dioxo-1-phenyl-4-pyrazolidinylidene)methyl]-2-furyl}benzoate	N	N
6202516	C25H28N2O5S	468.576	N~2~-(2,4-dimethoxyphenyl)-N~2~-[(4-methylphenyl)sulfonyl]-N~1~-(1-phenylethyl)glycinamide	N	N
6202685	C20H20N2O4	352.393	methyl 4-({[1-(4-methylphenyl)-5-oxo-3-pyrrolidinyl]carbonyl}amino)benzoate	N	N
6203150	C12H18N2O3S	270.353	N-[(tert-butylamino)carbonyl]-4-methylbenzenesulfonamide	N	N
6203216	C15H12ClN3O2S	333.799	N-2,1,3-benzothiadiazol-4-yl-2-(4-chloro-2-methylphenoxy)acetamide	N	N
6203744	C10H10N4O2	218.217	5-amino-1-benzyl-1H-1,2,3-triazole-4-carboxylic acid	N	N
6203921	C18H16ClN3O2S	373.864	1-(3-chlorophenyl)-2-thioxo-5-[(1,2,5-trimethyl-1H-pyrrol-3-yl)methylene]dihydro-4,6(1H,5H)-pyrimidinedione	N	N
6203940	C21H11ClO5	378.772	2-chloro-4-{5-[(1,3-dioxo-1,3-dihydro-2H-inden-2-ylidene)methyl]-2-furyl}benzoic acid	N	N
6205669	C25H28N2O4S	452.577	N~1~-(4-ethoxyphenyl)-N~2~-(4-isopropylphenyl)-N~2~-(phenylsulfonyl)glycinamide	N	N
6206390	C24H18N4O5S	474.499	1-(2,4-dimethylphenyl)-5-{4-[(5-nitro-2-pyridinyl)oxy]benzylidene}-2-thioxodihydro-4,6(1H,5H)-pyrimidinedione	N	N
6207338	C19H14N2O6	366.333	3-({4-[(2,4,6-trioxotetrahydro-5(2H)-pyrimidinylidene)methyl]phenoxy}methyl)benzoic acid	N	N
6207639	C17H17N3O5S	375.406	N~1~-allyl-N~2~-[(2-nitrophenyl)sulfonyl]-N~2~-phenylglycinamide	N	N
6208305	C24H26N2O4S2	470.614	N~1~-(2-ethoxyphenyl)-N~2~-(4-methylphenyl)-N~2~-{[4-(methylthio)phenyl]sulfonyl}glycinamide	N	N
6209103	C21H22Cl2N4O4	465.34	N-cyclopropyl-5-[4-(3,5-dichloro-4-methoxybenzoyl)-1-piperazinyl]-2-nitroaniline	N	N
6209549	C23H26N2O4S2	458.603	3-({4-[2-(4-tert-butylphenoxy)ethoxy]-3-methoxybenzylidene}amino)-2-thioxo-1,3-thiazolidin-4-one	N	N
6209680	C18H20N2O6S2	424.498	methyl 1,4-bis(phenylsulfonyl)-2-piperazinecarboxylate	N	N
6210189	C12H7BrCl2N2O	346.012	5-bromo-2-chloro-N-(5-chloro-2-pyridinyl)benzamide	N	N
6210390	C18H19NO	265.358	1-(2-phenylbutanoyl)indoline	N	N
6211414	C20H15FN4O3	378.366	1-(4-fluorophenyl)-4-[(5-hydroxy-3-methyl-1-phenyl-1H-pyrazol-4-yl)methylene]-3,5-pyrazolidinedione	N	N
6211600	C11H13N3O2	219.245	5-[(1,2,5-trimethyl-1H-pyrrol-3-yl)methylene]-2,4-imidazolidinedione	N	N
6211917	C13H8BrN3OS	334.196	N-2,1,3-benzothiadiazol-4-yl-3-bromobenzamide	N	N
6212573	C19H14N4O4S	394.412	3-{5-[(2-ethyl-5-imino-7-oxo-5H-[1,3,4]thiadiazolo[3,2-a]pyrimidin-6(7H)-ylidene)methyl]-2-furyl}benzoic acid	N	N
6214603	C23H24N2O4S	424.523	N~1~-(3,4-dimethylphenyl)-N~2~-(2-methoxyphenyl)-N~2~-(phenylsulfonyl)glycinamide	N	N
6215105	C17H10Cl2N2O4	377.186	N-(3,5-dichlorophenyl)-5-(4-nitrophenyl)-2-furamide	N	N
6215124	C26H18N2O8	486.442	3-[(4-{[1-(1,3-benzodioxol-5-yl)-2,4,6-trioxotetrahydro-5(2H)-pyrimidinylidene]methyl}phenoxy)methyl]benzoic acid	N	N
6216029	C24H21NO6	419.438	dimethyl 5-{[3-(benzyloxy)benzoyl]amino}isophthalate	N	N
6216548	C23H18N2O4	386.411	methyl 2-{5-[(3-methyl-5-oxo-1-phenyl-1,5-dihydro-4H-pyrazol-4-ylidene)methyl]-2-furyl}benzoate	N	N
6217942	C16H11N3O5S	357.347	5-{[5-(4-methyl-3-nitrophenyl)-2-furyl]methylene}-2-thioxodihydro-4,6(1H,5H)-pyrimidinedione	N	N
6220819	C20H18Cl2N2O3	405.284	methyl 5-{[1-(2,4-dichlorophenyl)-2,5-dimethyl-1H-pyrrol-3-yl]methylene}-2-methyl-4-oxo-4,5-dihydro-1H-pyrrole-3-carboxylate	N	N
6220893	C19H24N2O3S	360.479	N~1~-(3,4-dimethylphenyl)-N~2~-(2-ethylphenyl)-N~2~-(methylsulfonyl)glycinamide	N	N
6221468	C19H15N5O4S	409.427	2-ethyl-5-imino-6-{[5-(2-methyl-4-nitrophenyl)-2-furyl]methylene}-5,6-dihydro-7H-[1,3,4]thiadiazolo[3,2-a]pyrimidin-7-one	N	N
6221966	C15H14FN5	283.311	N-{[1-(4-fluorophenyl)-2,5-dimethyl-1H-pyrrol-3-yl]methylene}-4H-1,2,4-triazol-4-amine	N	N
6222182	C20H18ClNO5S2	451.951	5-{3-chloro-5-methoxy-4-[2-(3-methoxyphenoxy)ethoxy]benzylidene}-2-thioxo-1,3-thiazolidin-4-one	N	N
6222924	C15H10Cl2N2O	305.166	5-(2,4-dichlorophenyl)-3-(3-methylphenyl)-1,2,4-oxadiazole	N	N
6223250	C18H19ClN2O6S	426.879	methyl 2-{[N-(3-chloro-4-methoxyphenyl)-N-(methylsulfonyl)glycyl]amino}benzoate	N	N
6223591	C17H12N2O5S	356.36	methyl 3-{5-[(4,6-dioxo-2-thioxotetrahydro-5(2H)-pyrimidinylidene)methyl]-2-furyl}benzoate	N	N
6224534	C15H10ClNO2S2	335.833	5-{[5-(3-chloro-4-methylphenyl)-2-furyl]methylene}-2-thioxo-1,3-thiazolidin-4-one	N	N
6224681	C20H26N2O2	326.442	N-[4-(diethylamino)phenyl]-4-propoxybenzamide	N	N
6225729	C22H16N2O5	388.383	methyl 2-{5-[(3,5-dioxo-1-phenyl-4-pyrazolidinylidene)methyl]-2-furyl}benzoate	N	N
6225848	C22H21BrN2O4S	489.392	N~2~-(3-bromophenyl)-N~1~-(2-ethoxyphenyl)-N~2~-(phenylsulfonyl)glycinamide	N	N
6226855	C11H7N3O2S	245.261	N-2,1,3-benzothiadiazol-4-yl-2-furamide	N	N
6227606	C18H15NO2	277.326	N-[2-(5-methyl-2-furyl)phenyl]benzamide	N	N
6229443	C27H31N3O6S	525.629	ethyl 2-{[5-(diethylamino)-2-furyl]methylene}-5-(3,4-dimethoxyphenyl)-7-methyl-3-oxo-2,3-dihydro-5H-[1,3]thiazolo[3,2-a]pyrimidine-6-carboxylate	N	N
6231301	C22H20N4O3	388.43	1-(4-ethylphenyl)-4-[(5-hydroxy-3-methyl-1-phenyl-1H-pyrazol-4-yl)methylene]-3,5-pyrazolidinedione	N	N
6232382	C13H10ClNO2S2	311.811	5-[2-(allyloxy)-5-chlorobenzylidene]-2-thioxo-1,3-thiazolidin-4-one	N	N
6232755	C25H17FN2O5S	476.487	3-[(4-{[1-(2-fluorophenyl)-4,6-dioxo-2-thioxotetrahydro-5(2H)-pyrimidinylidene]methyl}phenoxy)methyl]benzoic acid	N	N
6234863	C15H27N3O3	297.401	N-cyclohexyl-N'-[3-(4-morpholinyl)propyl]ethanediamide	N	N
6235061	C18H12ClFN4O2S	402.837	6-{[5-(3-chloro-4-fluorophenyl)-2-furyl]methylene}-2-ethyl-5-imino-5,6-dihydro-7H-[1,3,4]thiadiazolo[3,2-a]pyrimidin-7-one	N	N
6235658	C20H21NO5	355.394	dimethyl 5-[(4-isopropylbenzoyl)amino]isophthalate	N	N
6236303	C13H7Cl2N3O	292.126	3-[5-(2,4-dichlorophenyl)-1,2,4-oxadiazol-3-yl]pyridine	N	N
6238375	C22H19NO3	345.402	3'-[(benzylamino)carbonyl]-4-biphenylyl acetate	N	N
6240251	C11H7ClF3NO3	293.632	4-{[4-chloro-3-(trifluoromethyl)phenyl]amino}-4-oxo-2-butenoic acid	N	N
6240641	C16H13BrN2O4	377.197	4-[(5-bromo-2,4-dihydroxybenzylidene)amino]-4-azatricyclo[5.2.1.0~2,6~]dec-8-ene-3,5-dione	N	N
6249591	C21H20N8O3S2	496.573	N-(4-{[(4,6-dimethyl-2-pyrimidinyl)amino]sulfonyl}phenyl)-2-[(1-phenyl-1H-tetrazol-5-yl)thio]acetamide	N	N
6249942	C19H17N3O3	335.366	11-(3-nitrophenyl)-2,3,4,5,10,11-hexahydro-1H-dibenzo[b,e][1,4]diazepin-1-one	N	N
6251306	C15H14N6O3S2	390.445	N-[4-(aminosulfonyl)phenyl]-2-[(1-phenyl-1H-tetrazol-5-yl)thio]acetamide	N	N
6256847	C24H17FN4O	396.428	6-(2-fluorophenyl)-5-(4-methylphenyl)-1-phenyl-1,5-dihydro-4H-pyrazolo[3,4-d]pyrimidin-4-one	N	N
6264385	C19H14N2O5	350.334	2-methoxy-1-methyl-3-(1-methyl-2,5-dioxo-2,5-dihydro-1H-pyrrol-3-yl)-1H-benzo[f]indole-4,9-dione	N	N
6268279	C15H13N7O3	339.316	N-(4-{1-[(5-methyl-1,3,4-oxadiazol-2-yl)methyl]-1H-benzimidazol-2-yl}-1,2,5-oxadiazol-3-yl)acetamide	N	N
6275967	C20H14Cl3NO3S	454.762	ethyl 2-[(3-chlorophenyl)amino]-5-(2,4-dichlorobenzylidene)-4-oxo-4,5-dihydro-3-thiophenecarboxylate	N	N
6296546	C19H15ClN4O2S2	430.938	6-({5-[(4-chlorophenyl)thio]-2-furyl}methylene)-5-imino-2-isopropyl-5,6-dihydro-7H-[1,3,4]thiadiazolo[3,2-a]pyrimidin-7-one	N	N
6304348	C10H4Cl2O2	227.048	3,4-dichloro-1,2-naphthalenedione	Y	N
6367122	C20H21Cl2NO3	394.301	2,6-bis(4-chlorophenyl)-3-methyl-4-piperidinone acetate	N	N
6367279	C28H32N2O4	460.578	4-(2-ethoxyphenyl)-N-(2-methoxyphenyl)-2,7,7-trimethyl-5-oxo-1,4,5,6,7,8-hexahydro-3-quinolinecarboxamide	N	N
6368168	C13H7BrF3N3	342.12	3-(4-bromophenyl)-6-(trifluoromethyl)[1,2,4]triazolo[4,3-a]pyridine	N	N
6369257	C10H11N3O2	205.218	6-(3-nitrophenyl)-1,5-diazabicyclo[3.1.0]hexane	N	N
6371142	C26H28N2O4	432.524	4-(3-ethoxyphenyl)-N-(2-methoxyphenyl)-2-methyl-5-oxo-1,4,5,6,7,8-hexahydro-3-quinolinecarboxamide	N	N
6371187	C24H21NO2	355.44	N-(2-methoxyphenyl)tetracyclo[6.6.2.0~2,7~.0~9,14~]hexadeca-2,4,6,9,11,13-hexaene-15-carboxamide	N	N
6633542	C26H22N4O3S	470.554	7-acetyl-6-[4-(benzyloxy)phenyl]-3-(methylthio)-6,7-dihydro[1,2,4]triazino[5,6-d][3,1]benzoxazepine	N	N
6634635	C16H14BrClN2O3	397.659	N-[2-(acetylamino)phenyl]-2-(4-bromo-2-chlorophenoxy)acetamide	N	N

## Sheet: Notes
(a) 'PAN Endonuclease Inhibition Postive' means the compound shows both inhibitory effect in gel-based endonuclease assay and a dose-response inhibition in FRET-based endonulcease assay, as described in the maintext.
(b) 'Anti-H1N1 Positive' means the compound is able to reduce the plaque number in a dose-dependent manner, with tested concentrations of 10, 5, 2.5, 1.25, and 0.625 μM. Notice that in plaque reduction assay, compound was maintained in the agarose and medium mixture after virus internalization, as described in the maintext.
(c) Compounds with positive results were labeled as 'Y' and higlighted in red color.
